# Supplementary material for: Evaluation of Optimized Tube-Gel Methods of Sample Preparation for Large-Scale Plant Proteomics
Source: Proteomes. 2018 Jan 30;6(1):6. doi: 10.3390/proteomes6010006 (PMC5874765; doi:10.3390/proteomes6010006)
Supplement: Supplementary file 1 [file proteomes-06-00006-s001.zip]

Archive with 4 entries (4 files):
- Figure_S1.pdf
- Figure_S2.pdf
- Figure_S3.pdf
- Table_S1.csv
