# Supplementary material for: Evaluation of Optimized Tube-Gel Methods of Sample Preparation for Large-Scale Plant Proteomics
Source: Proteomes. 2018 Jan 30;6(1):6. doi: 10.3390/proteomes6010006 (PMC5874765; doi:10.3390/proteomes6010006)
Supplement: Supplementary file 1 [file proteomes-06-00006-s001.zip › Table_S1.csv]

Individual profiles of proteins belonging to the different clusters built according to spectral counts. Data are scaled.
cluster_number	accession	Fasp	Liquid	TG.Tnew	TG.Told	TG.Unew	TG.Uold	protein_description
1	AC203173.3_FGP004	-1.97692143995303	0.794333389240242	0.138717733340491	0.310758721058865	0.561845567999196	0.171266028314238	AC203173.3_FGP004 seq=translation; coord=8:175215853..175219214:-1; parent_transcript=AC203173.3_FGT004; parent_gene=AC203173.3_FG004
1	GRMZM2G001327_P01	-1.89151859832862	0.972729621383823	0.600539174754523	0.0233742792569126	0.33623001700328	-0.0413544940699225	GRMZM2G001327_P01 NP_001105933 elongation factor alpha2 seq=translation; coord=6:136692489..136695861:-1; parent_transcript=GRMZM2G001327_T01; parent_gene=GRMZM2G001327
1	GRMZM2G006293_P01	-1.92028322496541	0.580026897863451	0.444874999332161	-0.230884493324287	0.775997150733821	0.350268670360259	GRMZM2G006293_P01 NP_001150700 40S ribosomal protein S27a seq=translation; coord=1:191263450..191264705:-1; parent_transcript=GRMZM2G006293_T01; parent_gene=GRMZM2G006293
1	GRMZM2G012397_P01	-1.53802912601786	0.487238234578176	0.927513747751227	-0.498978914929458	1.05079089143968	-0.428534832821769	GRMZM2G012397_P01 NP_001152380 photosystem I reaction center6 seq=translation; coord=7:5129273..5130176:1; parent_transcript=GRMZM2G012397_T01; parent_gene=GRMZM2G012397
1	GRMZM2G016236_P01	-1.64178980100004	0.650104686302031	1.28919064910742	-0.40769276937585	0.209355746436247	-0.0991685114698013	GRMZM2G016236_P01 NP_001130671 hypothetical protein LOC100191774 seq=translation; coord=2:236813939..236817425:1; parent_transcript=GRMZM2G016236_T01; parent_gene=GRMZM2G016236
1	GRMZM2G035948_P01	-0.796907707757197	0.599919285614969	0.895401918828311	-1.54904531957298	0.895401918828311	-0.0447700959414154	GRMZM2G035948_P01 seq=translation; coord=2:51097812..51100252:1; parent_transcript=GRMZM2G035948_T01; parent_gene=GRMZM2G035948
1	GRMZM2G043212_P01	-1.88369586929621	1.1017843763808	0.272484308137187	-0.035541431496155	0.355414314961548	0.189554301312826	GRMZM2G043212_P01 NP_001130906 hypothetical protein LOC100192010 seq=translation; coord=3:197721783..197724923:1; parent_transcript=GRMZM2G043212_T01; parent_gene=GRMZM2G043212
1	GRMZM2G047732_P01	-1.95916448014078	0.590542450225734	0.4289413067518	-0.127684854102861	0.680320863266808	0.387044713999298	GRMZM2G047732_P01 NP_001105472 40S ribosomal protein S27a seq=translation; coord=8:39126474..39127702:1; parent_transcript=GRMZM2G047732_T01; parent_gene=GRMZM2G047732
1	GRMZM2G070239_P01	-1.39712653054013	0.31692007561773	-0.459757292797552	-0.540103227461202	1.41498118268761	0.665085792493546	GRMZM2G070239_P01 NP_001147002 LOC100280612 seq=translation; coord=4:175134158..175138628:1; parent_transcript=GRMZM2G070239_T01; parent_gene=GRMZM2G070239
1	GRMZM2G080107_P01	-1.95138932854886	0.125183466359738	0.948080664342135	0.257730666034755	0.213548266143083	0.406846265669149	GRMZM2G080107_P01 B4FAC2 Photosystem I reaction center subunit NPutative uncharacterized protein ; seq=translation; coord=3:138433110..138434218:1; parent_transcript=GRMZM2G080107_T01; parent_gene=GRMZM2G080107
1	GRMZM2G089136_P01	-1.92486857584391	0.332001806779784	0.645826978328048	0.278584756303483	0.817206681939511	-0.148751647506919	GRMZM2G089136_P01 NP_001147628 phosphoglycerate kinase seq=translation; coord=6:156256123..156258890:-1; parent_transcript=GRMZM2G089136_T01; parent_gene=GRMZM2G089136
1	GRMZM2G091119_P01	-1.59782532705844	0.808461420463831	-0.795729744551015	0.502901198556242	0.942144017548402	0.140048435040979	GRMZM2G091119_P01 NP_001148537 importin alpha-1b subunit seq=translation; coord=3:35659936..35665816:1; parent_transcript=GRMZM2G091119_T01; parent_gene=GRMZM2G091119
1	GRMZM2G110509_P01	-1.94664341328817	0.780954289696729	0.666108070623681	0.0918769752584385	0.384734833894712	0.0229692438146091	GRMZM2G110509_P01 NP_001104939 elongation factor alpha6 seq=translation; coord=8:84607094..84610318:1; parent_transcript=GRMZM2G110509_T01; parent_gene=GRMZM2G110509
1	GRMZM2G113250_P01	-1.88766736662786	1.11354510271107	0.0416835065185959	0.256055825757091	0.327513265503256	0.148869666137843	GRMZM2G113250_P01 seq=translation; coord=1:296260884..296265865:-1; parent_transcript=GRMZM2G113250_T01; parent_gene=GRMZM2G113250
1	GRMZM2G116689_P01	-2.00460841258271	0.733301719075924	0.361486762924751	0.147411485140743	0.361486762924751	0.400921682516542	GRMZM2G116689_P01 NP_001148606 LOC100282222 seq=translation; coord=7:116376688..116380988:1; parent_transcript=GRMZM2G116689_T01; parent_gene=GRMZM2G116689
1	GRMZM2G130085_P01	-1.64758777813033	1.10282085149046	0.305600958846754	-0.651062912325693	0.166087477634105	0.724141402484699	GRMZM2G130085_P01 NM_001147021 hypothetical protein LOC100272554 (LOC100272554), mRNA seq=translation; coord=2:42106360..42113641:-1; parent_transcript=GRMZM2G130085_T01; parent_gene=GRMZM2G130085
1	GRMZM2G130746_P01	-1.00726679437002	0.415903708643105	1.3126960804048	-1.2996990895097	0.630354058412206	-0.051987963580388	GRMZM2G130746_P01 NP_001136625 hypothetical protein LOC100216750 seq=translation; coord=6:151821892..151823785:-1; parent_transcript=GRMZM2G130746_T01; parent_gene=GRMZM2G130746
1	GRMZM2G153476_P01	-1.88369167796152	0.0919395484135591	0.451145225936301	-0.0106906451643674	1.0797551616011	0.27154238717493	GRMZM2G153476_P01 NP_001149618 LOC100283244 seq=translation; coord=1:265175761..265177620:1; parent_transcript=GRMZM2G153476_T01; parent_gene=GRMZM2G153476
1	GRMZM2G153541_P06	-1.93805392846693	0.485062195007014	0.919642804108319	0.169003570206064	0.366540210706657	-0.00219485156111721	GRMZM2G153541_P06 Q41803 Elongation factor 1-alpha (EF-1-alpha) seq=translation; coord=9:87062457..87064566:1; parent_transcript=GRMZM2G153541_T06; parent_gene=GRMZM2G153541
1	GRMZM2G170870_P01	-1.83400625305039	0.154528243050809	0.984100916270939	-0.333455682372797	0.557114981525284	0.471717794576153	GRMZM2G170870_P01 NP_001148555 50S ribosomal protein L6 seq=translation; coord=9:128657170..128661033:1; parent_transcript=GRMZM2G170870_T01; parent_gene=GRMZM2G170870
1	GRMZM2G306345_P04	-1.79020480227546	0.877952049383355	0.641496135833724	-0.10290211052623	0.702799520828073	-0.32914079324347	GRMZM2G306345_P04 C5IHC5 Truncated cytosolic orthophosphate dikinase seq=translation; coord=6:145987055..145997355:-1; parent_transcript=GRMZM2G306345_T04; parent_gene=GRMZM2G306345
1	GRMZM2G343543_P03	-1.97795225429297	0.707109784483649	0.531146980971589	0.133601387851749	0.531146980971589	0.0749471200143958	GRMZM2G343543_P03 NP_001152668 elongation factor 1-alpha seq=translation; coord=6:102759470..102762866:-1; parent_transcript=GRMZM2G343543_T03; parent_gene=GRMZM2G343543
1	GRMZM2G411536_P01	-0.709484978083811	-0.227570653347638	-0.147251599224942	-0.870123086329202	1.91427078992425	0.0401595270613478	GRMZM2G411536_P01 seq=translation; coord=3:111553578..111570930:1; parent_transcript=GRMZM2G411536_T01; parent_gene=GRMZM2G411536
1	GRMZM5G834758_P02	-1.41273783321229	-0.185638156257293	-0.0251712754247177	-0.638721113902213	1.09809689040331	1.1641714883932	GRMZM5G834758_P02 P27347 DNA-binding protein MNB1B (HMG1-like protein) seq=translation; coord=5:63800401..63802605:-1; parent_transcript=GRMZM5G834758_T02; parent_gene=GRMZM5G834758
2	GRMZM2G001653_P01	-1.76874205875705	-0.498423572667198	1.0100796295645	0.348455418059368	0.639570071121625	0.269060512678753	GRMZM2G001653_P01 NP_001150218 LOC100283848 seq=translation; coord=2:56107545..56109039:-1; parent_transcript=GRMZM2G001653_T01; parent_gene=GRMZM2G001653
2	GRMZM2G014444_P01	-1.70596102836584	-0.400378608698105	0.852980514182919	0.644087327036082	0.852980514182919	-0.243708718337977	GRMZM2G014444_P01 NM_001156212 60S ribosomal protein L11-1 (LOC100283310), mRNA seq=translation; coord=5:146886556..146888542:-1; parent_transcript=GRMZM2G014444_T01; parent_gene=GRMZM2G014444
2	GRMZM2G083016_P01	-1.83846876402149	-0.154057062466348	0.976239581517526	0.316695552815438	0.73595960080078	-0.0363689086459015	GRMZM2G083016_P01 NP_001151968 metacaspase type II seq=translation; coord=8:120773908..120778906:-1; parent_transcript=GRMZM2G083016_T01; parent_gene=GRMZM2G083016
2	GRMZM2G085019_P01	-1.90848355302714	-0.0362100674123455	0.864781609965422	0.304590567056787	0.715681332385177	0.0596401110320981	GRMZM2G085019_P01 P16243 NADP-dependent malic enzyme, chloroplastic Precursor (NADP-ME)(EC 1.1.1.40) seq=translation; coord=3:7275169..7280519:1; parent_transcript=GRMZM2G085019_T01; parent_gene=GRMZM2G085019
2	GRMZM2G098520_P01	-1.14763991380731	-1.16290785057637	0.972058640963179	0.87281705196432	0.740494933299175	-0.274822861842993	GRMZM2G098520_P01 P05348 Ribulose bisphosphate carboxylase small chain, chloroplastic Precursor (RuBisCO small subunit)(EC 4.1.1.39) seq=translation; coord=4:190051325..190053766:-1; parent_transcript=GRMZM2G098520_T01; parent_gene=GRMZM2G098520
2	GRMZM2G113033_P02	-1.18091074784698	-1.16738886905484	0.768944173979752	0.628316634541485	1.10969551954171	-0.158656711161122	GRMZM2G113033_P02 NP_001146043 hypothetical protein LOC100279574 seq=translation; coord=2:142794871..142796019:1; parent_transcript=GRMZM2G113033_T02; parent_gene=GRMZM2G113033
2	GRMZM2G127798_P01	-1.83559648879248	-0.267021271408503	0.395638847165478	0.739551060602608	0.924089321471312	0.0433385309615897	GRMZM2G127798_P01 NP_001104911 6-phosphogluconate dehydrogenase2 seq=translation; coord=6:57744396..57747092:-1; parent_transcript=GRMZM2G127798_T01; parent_gene=GRMZM2G127798
2	GRMZM2G145715_P01	-1.69869255947883	-0.686379160602055	0.287589033771811	0.663372037900311	0.931788469420668	0.502322178988097	GRMZM2G145715_P01 NP_001104910 NADPH producing dehydrogenase of the oxidative pentose phosphate pathway seq=translation; coord=3:153925171..153929056:-1; parent_transcript=GRMZM2G145715_T01; parent_gene=GRMZM2G145715
2	GRMZM2G153184_P01	-1.38253037411161	-1.05032642289053	0.942897284435954	0.575985457714162	0.873481533434534	0.0404925214174946	GRMZM2G153184_P01 NP_001150371 LOC100284001 seq=translation; coord=1:213652786..213654502:-1; parent_transcript=GRMZM2G153184_T01; parent_gene=GRMZM2G153184
2	GRMZM2G160268_P02	-1.22500290609365	-1.18983535855029	0.885049946507852	0.49820692353091	1.02572013668129	0.00586125792389273	GRMZM2G160268_P02 B6SZR1 Chlorophyll a-b binding protein 4 seq=translation; coord=4:83173196..83174632:1; parent_transcript=GRMZM2G160268_T02; parent_gene=GRMZM2G160268
2	GRMZM2G167103_P02	-1.39241322083751	-1.15428079352088	0.552334935581624	0.750778625012148	0.830156100784358	0.413424352980258	GRMZM2G167103_P02 NP_001149698 LOC100283325 seq=translation; coord=4:240610886..240613481:1; parent_transcript=GRMZM2G167103_T02; parent_gene=GRMZM2G167103
2	GRMZM2G329047_P01	-1.56277163622938	-0.934775643841592	0.635214337127877	0.364526409374521	0.862592196440697	0.635214337127877	GRMZM2G329047_P01 NP_001151823 photosystem I reaction center subunit V seq=translation; coord=2:189225428..189226150:1; parent_transcript=GRMZM2G329047_T01; parent_gene=GRMZM2G329047
2	GRMZM2G337113_P02	-1.27969348532608	-1.06425290775968	1.09368468065127	0.941816732530693	0.376726693012277	-0.0682817131084752	GRMZM2G337113_P02 P09315 Glyceraldehyde-3-phosphate dehydrogenase A, chloroplastic Precursor (EC 1.2.1.13)(NADP-dependent glyceraldehydephosphate dehydrogenase subunit A) seq=translation; coord=2:42257261..42259297:-1; parent_transcript=GRMZM2G337113_T02; parent_gene=GRMZM2G337113
2	GRMZM2G372074_P01	-1.7786448838521	0.16036962067519	1.1809035704264	0.626899426275741	-0.0437371692750515	-0.145790564250172	GRMZM2G372074_P01 NP_001148182 LOC100281790 seq=translation; coord=2:5924234..5926085:1; parent_transcript=GRMZM2G372074_T01; parent_gene=GRMZM2G372074
2	GRMZM2G385287_P01	-1.53992872137347	-0.981164088132122	0.625284232436742	0.854776849660866	0.485593074126406	0.555438653281574	GRMZM2G385287_P01 NP_001150671 LOC100284304 seq=translation; coord=6:56216948..56219146:-1; parent_transcript=GRMZM2G385287_T01; parent_gene=GRMZM2G385287
3	AC216889.3_FGP008	-0.0731138036103553	-1.38916226859675	-0.265037538087538	1.68161748303817	-0.265037538087538	0.31073366534401	AC216889.3_FGP008 seq=translation; coord=6:35760141..35760389:-1; parent_transcript=AC216889.3_FGT008; parent_gene=AC216889.3_FG008
3	GRMZM2G003318_P01	-0.71027040152504	-1.73111531322263	0.650856147405074	0.602244484943285	0.650856147405074	0.537428934994232	GRMZM2G003318_P01 NP_001149315 fibrillin1 seq=translation; coord=1:101266855..101270641:1; parent_transcript=GRMZM2G003318_T01; parent_gene=GRMZM2G003318
3	GRMZM2G014240_P01	0.153294258497138	-1.97416345073271	0.71315155039973	0.52120047889027	0.545194362828953	0.04132280011662	GRMZM2G014240_P01 NP_001168714 hypothetical protein LOC100382506 seq=translation; coord=9:14322326..14327546:-1; parent_transcript=GRMZM2G014240_T01; parent_gene=GRMZM2G014240
3	GRMZM2G017290_P01	-0.696355337838196	-1.68437783288611	1.01354337130376	0.590625993349674	0.375521464907509	0.401042341163359	GRMZM2G017290_P01 NP_001148412 photosystem I reaction center subunit III seq=translation; coord=1:283430361..283431836:-1; parent_transcript=GRMZM2G017290_T01; parent_gene=GRMZM2G017290
3	GRMZM2G035542_P01	0.0180642343269948	-1.92453573406829	0.835123448501835	0.276521740851689	0.718400703619715	0.0764256067680548	GRMZM2G035542_P01 seq=translation; coord=8:43071367..43079654:-1; parent_transcript=GRMZM2G035542_T01; parent_gene=GRMZM2G035542
3	GRMZM2G057000_P01	-1.09384769583694	-1.36569150190292	0.401293237525978	1.11973758212894	0.265371334492985	0.673137043591963	GRMZM2G057000_P01 NP_001105560 brassinosteroid biosynthesis-like protein seq=translation; coord=5:65110874..65115984:1; parent_transcript=GRMZM2G057000_T01; parent_gene=GRMZM2G057000
3	GRMZM2G069095_P01	0.0595376519764277	-1.99150101049242	0.649562472686643	0.545204341132455	0.509080372517544	0.228116172179346	GRMZM2G069095_P01 NP_001105380 vacuolar proton pump homolog1 seq=translation; coord=5:95903606..95910954:-1; parent_transcript=GRMZM2G069095_T01; parent_gene=GRMZM2G069095
3	GRMZM2G070605_P01	-0.181637706335907	-1.8659146196325	0.701031478172469	0.00750569034445907	0.890174874852836	0.448840282598647	GRMZM2G070605_P01 P49133 Triose phosphate/phosphate translocator, chloroplastic Precursor (cTPT) seq=translation; coord=8:29717511..29720258:-1; parent_transcript=GRMZM2G070605_T01; parent_gene=GRMZM2G070605
3	GRMZM2G097109_P01	-0.529175765273984	-1.60027851908157	1.34525405388928	0.23589763030286	0.00637561162980701	0.541926988533598	GRMZM2G097109_P01 seq=translation; coord=1:263190305..263198015:1; parent_transcript=GRMZM2G097109_T01; parent_gene=GRMZM2G097109
3	GRMZM2G108348_P01	-1.00413021903559	-1.5232723730948	0.812867320171665	0.662589328207156	0.430341522443823	0.621604421307744	GRMZM2G108348_P01 NP_001149240 40S ribosomal protein S9 seq=translation; coord=3:135594596..135597030:-1; parent_transcript=GRMZM2G108348_T01; parent_gene=GRMZM2G108348
3	GRMZM2G113340_P01	-0.73998554622493	-1.69673453528342	0.829680763949163	0.575544313730501	0.620391922592617	0.411103081236072	GRMZM2G113340_P01 NP_001144296 hypothetical protein LOC100277183 seq=translation; coord=8:134156894..134158021:-1; parent_transcript=GRMZM2G113340_T01; parent_gene=GRMZM2G113340
3	GRMZM2G135186_P01	-1.14775235026229	-1.34815355427634	0.31882009729508	0.838041398604211	0.956460291885241	0.382584116754097	GRMZM2G135186_P01 P12857 ADP,ATP carrier protein 2, mitochondrial Precursor (ADP/ATP translocase 2)(Adenine nucleotide translocator 2)(ANT 2) seq=translation; coord=4:163768734..163771529:1; parent_transcript=GRMZM2G135186_T01; parent_gene=GRMZM2G135186
3	GRMZM2G138258_P01	-1.02010536023797	-1.350236544781	0.828629273203012	0.207982646262111	1.1752670169732	0.158462968580655	GRMZM2G138258_P01 NP_001143272 hypothetical protein LOC100275802 seq=translation; coord=3:147397873..147401506:-1; parent_transcript=GRMZM2G138258_T01; parent_gene=GRMZM2G138258
3	GRMZM2G151252_P01	-0.0600271672403405	-1.93287478513896	0.847583601433608	0.256916275788658	0.645892319506064	0.242509755650976	GRMZM2G151252_P01 NP_001105635 40S ribosomal protein S24 seq=translation; coord=8:155644343..155646847:-1; parent_transcript=GRMZM2G151252_T01; parent_gene=GRMZM2G151252
3	GRMZM2G164020_P01	0.0214213418527399	-1.99646906067537	0.651208792323296	0.47126952076028	0.381299884978772	0.47126952076028	GRMZM2G164020_P01 B6TGH8 Histone H1 seq=translation; coord=1:288732967..288734700:1; parent_transcript=GRMZM2G164020_T01; parent_gene=GRMZM2G164020
3	GRMZM2G178775_P01	-0.43833268058048	-1.70073080065226	0.298066222794727	0.655745690148398	1.18174490684498	0.00350666144464383	GRMZM2G178775_P01 NP_001141243 hypothetical protein LOC100273330 seq=translation; coord=9:151266275..151267134:1; parent_transcript=GRMZM2G178775_T01; parent_gene=GRMZM2G178775
3	GRMZM2G377855_P01	-0.608708340247304	-1.78191715245579	0.676720445302869	0.503289577411179	0.533895024686183	0.676720445302869	GRMZM2G377855_P01 NP_001151214 photosystem I reaction center subunit V seq=translation; coord=7:131194947..131195871:1; parent_transcript=GRMZM2G377855_T01; parent_gene=GRMZM2G377855
3	GRMZM2G412604_P01	-0.74623471542181	-1.66543774236523	0.291575153707859	0.706699101359727	0.914261075185661	0.499137127533793	GRMZM2G412604_P01 NP_001130189 hypothetical protein LOC100191283 seq=translation; coord=5:158684738..158689453:1; parent_transcript=GRMZM2G412604_T01; parent_gene=GRMZM2G412604
3	GRMZM2G427557_P01	-0.673244227875941	-1.00986634181391	0.925710813329419	-1.00986634181391	1.0940218702984	0.673244227875941	GRMZM2G427557_P01 P05643 Cytochrome b6-f complex subunit 4 (17 kDa polypeptide) seq=translation; coord=5:209939509..209946978:-1; parent_transcript=GRMZM2G427557_T01; parent_gene=GRMZM2G427557
3	GRMZM2G440289_P01	0.231829245114653	-2.01167957857554	0.598269019650718	0.560877205922549	0.441223401992405	0.179480705895216	GRMZM2G440289_P01 seq=translation; coord=6:168069994..168070416:-1; parent_transcript=GRMZM2G440289_T01; parent_gene=GRMZM2G440289
3	GRMZM2G448151_P01	-0.951343933429727	-1.48023793837842	0.0964649442988184	0.675254610091729	1.00456597166356	0.655296345754042	GRMZM2G448151_P01 P06586 30S ribosomal protein S3, chloroplastic seq=translation; coord=1:203905970..203907361:1; parent_transcript=GRMZM2G448151_T01; parent_gene=GRMZM2G448151
3	GRMZM5G803441_P01	-0.127145972235264	-1.70265041080266	-0.0110561714987186	-0.110561714987186	1.26593163660328	0.685482632920553	GRMZM5G803441_P01 P09387 50S ribosomal protein L23, chloroplastic seq=translation; coord=Pt:138023..138304:1; parent_transcript=GRMZM5G803441_T01; parent_gene=GRMZM5G803441
3	GRMZM5G808939_P01	-0.430373570248398	-1.84883769356024	0.63435885148942	0.301851052009836	0.696261899264874	0.64673946104451	GRMZM5G808939_P01 P05641 Photosystem II CP47 chlorophyll apoprotein (PSII 47 kDa protein)(Protein CP-47) seq=translation; coord=Pt:70706..72490:1; parent_transcript=GRMZM5G808939_T01; parent_gene=GRMZM5G808939
3	GRMZM5G809546_P01	-0.204191846939736	-1.88310258844424	0.748703438779034	0.0529386269843761	0.748703438779034	0.53694893084153	GRMZM5G809546_P01 O63066 Preprotein translocase subunit secY, chloroplastic Precursor (CpSecY) seq=translation; coord=10:52419267..52447583:-1; parent_transcript=GRMZM5G809546_T01; parent_gene=GRMZM5G809546
3	GRMZM5G832108_P01	-1.05357456226166	-1.39265603057576	1.15045498177998	0.351191520753887	0.641832779308828	0.30275131099473	GRMZM5G832108_P01 NP_001131442 hypothetical protein LOC100192774 seq=translation; coord=9:119492893..119495217:1; parent_transcript=GRMZM5G832108_T01; parent_gene=GRMZM5G832108
3	GRMZM5G856777_P01	0.0784764046715484	-2.00206083545787	0.615036008704924	0.333980978020775	0.38508189269062	0.589485551370001	GRMZM5G856777_P01 P48187 Photosystem II CP43 chlorophyll apoprotein Precursor (Photosystem II 44 kDa reaction center protein)(PSII 43 kDa protein)(Protein CP-43)(Protein P6) seq=translation; coord=Pt:6392..12986:1; parent_transcript=GRMZM5G856777_T01; parent_gene=GRMZM5G856777
3	GRMZM5G859979_P01	0.126895769851333	-2.01847289987822	0.550276983280548	0.514698730051203	0.400848319717296	0.425753096977838	GRMZM5G859979_P01 P48183 Photosystem Q(B) protein Precursor (32 kDa thylakoid membrane protein)(Photosystem II protein D1) seq=translation; coord=Pt:75..1150:-1; parent_transcript=GRMZM5G859979_T01; parent_gene=GRMZM5G859979
4	GRMZM2G004224_P01	1.16769458535172	-1.86464318603285	0.0122271684330023	0.189521110711536	0.268997705526051	0.226202616010543	GRMZM2G004224_P01 seq=translation; coord=8:146461664..146461984:-1; parent_transcript=GRMZM2G004224_T01; parent_gene=GRMZM2G004224
4	GRMZM2G006894_P02	0.724779089979205	-1.98365713351355	0.438758885343116	0.0243214459724568	0.52047894381057	0.275318768408208	GRMZM2G006894_P02 Q84L97 Proton-exporting ATPase Fragment (EC 3.6.3.6) seq=translation; coord=10:146179978..146186537:1; parent_transcript=GRMZM2G006894_T02; parent_gene=GRMZM2G006894
4	GRMZM2G011101_P01	0.743643448188301	-1.72665710502091	0.207454180825063	-0.0414908361650126	1.14578539871073	-0.328735086538176	GRMZM2G011101_P01 NP_001169567 hypothetical protein LOC100383446 seq=translation; coord=3:47448537..47463984:-1; parent_transcript=GRMZM2G011101_T01; parent_gene=GRMZM2G011101
4	GRMZM2G019404_P01	0.404822565683067	-2.02411282841533	0.587645659862517	0.221999471503618	0.313411018593342	0.496234112772792	GRMZM2G019404_P01 NP_001105470 plasma-membrane H+ATPase2 seq=translation; coord=2:4299718..4306692:-1; parent_transcript=GRMZM2G019404_T01; parent_gene=GRMZM2G019404
4	GRMZM2G049811_P01	0.846945289101429	-1.58889736054566	-0.622959758099398	0.258983270221098	1.14092629854159	-0.0349977392190672	GRMZM2G049811_P01 C0P848 Putative uncharacterized protein seq=translation; coord=9:48437559..48441823:-1; parent_transcript=GRMZM2G049811_T01; parent_gene=GRMZM2G049811
4	GRMZM2G058910_P01	0.61548443013725	-1.9695501764392	0.106310947023707	0.134287512029945	0.772153194172186	0.341314093076111	GRMZM2G058910_P01 B6UHL7 Putative uncharacterized protein seq=translation; coord=1:34653687..34661237:1; parent_transcript=GRMZM2G058910_T01; parent_gene=GRMZM2G058910
4	GRMZM2G058948_P01	0.718600340728735	-1.87425373606925	0.237350909807896	0.16860099110492	0.924850096837666	-0.175148602409965	GRMZM2G058948_P01 seq=translation; coord=2:936008..941357:1; parent_transcript=GRMZM2G058948_T01; parent_gene=GRMZM2G058948
4	GRMZM2G064877_P02	1.08547713239573	-1.37534886661504	-0.598245919559008	-0.635250821799772	0.826442816710383	0.696925658867711	GRMZM2G064877_P02 seq=translation; coord=3:3692326..3694505:-1; parent_transcript=GRMZM2G064877_T02; parent_gene=GRMZM2G064877
4	GRMZM2G083173_P01	1.2942338045531	-1.75386823981496	0.278199789763751	0.336258876323143	0.0749929868058808	-0.229817217630925	GRMZM2G083173_P01 NP_001151936 LOC100285573 seq=translation; coord=1:84413344..84417967:1; parent_transcript=GRMZM2G083173_T01; parent_gene=GRMZM2G083173
4	GRMZM2G084181_P01	0.724701178971395	-1.71331087976474	-0.330932908316417	-0.305798763380993	0.724701178971395	0.900640193519363	GRMZM2G084181_P01 seq=translation; coord=2:9114721..9126810:1; parent_transcript=GRMZM2G084181_T01; parent_gene=GRMZM2G084181
4	GRMZM2G086723_P01	0.338129619423182	-2.03280306915128	0.535371897420039	0.285800035464833	0.479016960849509	0.394484555993713	GRMZM2G086723_P01 seq=translation; coord=2:120732844..120733320:1; parent_transcript=GRMZM2G086723_T01; parent_gene=GRMZM2G086723
4	GRMZM2G104325_P01	0.60701853871629	-1.74788077860499	-0.580409506882152	0.646932086467498	0.187926287328605	0.886413372974747	GRMZM2G104325_P01 NP_001136587 hypothetical protein LOC100216710 seq=translation; coord=7:14459963..14466085:-1; parent_transcript=GRMZM2G104325_T01; parent_gene=GRMZM2G104325
4	GRMZM2G130379_P02	0.783396763843805	-1.94167050670489	0.682468346416075	0.0192244604624246	0.0768978418496987	0.379683094132887	GRMZM2G130379_P02 NP_001130730 hypothetical protein LOC100191834 seq=translation; coord=2:223587853..223589462:-1; parent_transcript=GRMZM2G130379_T02; parent_gene=GRMZM2G130379
4	GRMZM2G137648_P01	0.439519746262633	-2.01382740883401	0.246559857659526	0.191428460915781	0.63247963486574	0.503839709130335	GRMZM2G137648_P01 seq=translation; coord=1:371975..375908:-1; parent_transcript=GRMZM2G137648_T01; parent_gene=GRMZM2G137648
4	GRMZM2G161306_P01	0.623478715547628	-2.01618441780986	0.396759182621218	0.315787920861785	0.510118949084423	0.170039649694808	GRMZM2G161306_P01 seq=translation; coord=1:290394996..290396226:1; parent_transcript=GRMZM2G161306_T01; parent_gene=GRMZM2G161306
4	GRMZM2G170927_P01	0.433270241666432	-2.00259552644248	0.684021129559997	0.412800781430223	0.397448686253066	0.0750546875327679	GRMZM2G170927_P01 NP_001146732 hypothetical protein LOC100280334 seq=translation; coord=9:94177710..94183066:-1; parent_transcript=GRMZM2G170927_T01; parent_gene=GRMZM2G170927
4	GRMZM2G174107_P01	0.285756665030587	-1.93305979285397	0.168092155900345	0.0840460779501724	0.403421174160829	0.991743719812038	GRMZM2G174107_P01 NP_001150021 triose phosphate/phosphate translocator, non-green plastid,chloroplast seq=translation; coord=1:221486027..221490380:1; parent_transcript=GRMZM2G174107_T01; parent_gene=GRMZM2G174107
4	GRMZM2G177508_P01	1.38440962257077	-0.830645773542462	0.802957581091047	-0.830645773542462	0.415322886771231	-0.941398543348124	GRMZM2G177508_P01 NP_001141354 hypothetical protein LOC100273445 seq=translation; coord=1:5589065..5590533:-1; parent_transcript=GRMZM2G177508_T01; parent_gene=GRMZM2G177508
4	GRMZM2G322413_P02	0.541231497627559	-2.01144243148153	0.541231497627559	0.185795887245281	0.541231497627559	0.201952051353567	GRMZM2G322413_P02 NP_001131538 hypothetical protein LOC100192878 seq=translation; coord=7:172727421..172731206:1; parent_transcript=GRMZM2G322413_T02; parent_gene=GRMZM2G322413
4	GRMZM2G359038_P01	1.62974141270961	-1.22230605953221	-0.0555593663423732	-0.629672818546896	-0.314836409273448	0.592633240985314	GRMZM2G359038_P01 NP_001140537 hypothetical protein LOC100272602 seq=translation; coord=5:157522935..157526229:-1; parent_transcript=GRMZM2G359038_T01; parent_gene=GRMZM2G359038
4	GRMZM2G383154_P01	1.26872259691535	-1.3737760603542	0.589915602387391	-0.985886349195365	0.420213853755401	0.0808103564914234	GRMZM2G383154_P01 NP_001143133 hypothetical protein LOC100275611 seq=translation; coord=3:66728190..66731876:-1; parent_transcript=GRMZM2G383154_T01; parent_gene=GRMZM2G383154
4	GRMZM5G806622_P01	1.20308184197984	-1.83628281144292	-0.0688261923329428	0.145911527745839	0.278057817025089	0.278057817025089	GRMZM5G806622_P01 NP_001143951 hypothetical protein LOC100276764 seq=translation; coord=8:171149687..171150978:1; parent_transcript=GRMZM5G806622_T01; parent_gene=GRMZM5G806622
5	AC182617.3_FGP001	-1.00535854255352	1.93416694227301	-0.147996942812447	-0.270477171346885	-0.147996942812447	-0.362337342747714	AC182617.3_FGP001 seq=translation; coord=3:127303985..127310112:-1; parent_transcript=AC182617.3_FGT001; parent_gene=AC182617.3_FG001
5	AC207722.2_FGP009	-0.999252952586352	1.69087072651129	-0.999252952586352	0.0741019043491013	0.352545423721477	-0.119012149409161	AC207722.2_FGP009 seq=translation; coord=7:147057063..147058228:-1; parent_transcript=AC207722.2_FGT009; parent_gene=AC207722.2_FG009
5	AC215244.3_FGP002	-0.0391289495380054	2.00340221634588	-0.367812125657251	-0.532153713716873	-0.532153713716873	-0.532153713716873	AC215244.3_FGP002 seq=translation; coord=4:193735481..193760758:1; parent_transcript=AC215244.3_FGT002; parent_gene=AC215244.3_FG002
5	AC233949.1_FGP004	-0.923473607104837	1.69779511959137	-1.01233017411149	-0.180886582834968	0.453803181498254	-0.0349079370383268	AC233949.1_FGP004 seq=translation; coord=5:32089861..32094927:-1; parent_transcript=AC233949.1_FGT004; parent_gene=AC233949.1_FG004
5	AC234515.1_FGP003	-0.641033115448312	1.77731255085836	-0.370898759105545	-1.10412058346448	0.0793251681323997	0.259414739027578	AC234515.1_FGP003 seq=translation; coord=5:83557023..83560095:1; parent_transcript=AC234515.1_FGT003; parent_gene=AC234515.1_FG003
5	GRMZM2G001696_P01	-1.4843022211099	1.64871011143565	0.169039098503936	-0.1852483271276	-0.0254716449800448	-0.122727016722035	GRMZM2G001696_P01 Q9SLZ0 Phosphoenolpyruvate carboxykinase [ATP] (PEP carboxykinase)(PEPCK)(EC 4.1.1.49)(Phosphoenolpyruvate carboxylase) seq=translation; coord=1:35739884..35744291:-1; parent_transcript=GRMZM2G001696_T01; parent_gene=GRMZM2G001696
5	GRMZM2G002416_P01	-1.03325597919233	1.80609784980774	-0.210011377884621	-0.613233223423092	0.378020480192317	-0.327617749500008	GRMZM2G002416_P01 seq=translation; coord=8:37409326..37412866:1; parent_transcript=GRMZM2G002416_T01; parent_gene=GRMZM2G002416
5	GRMZM2G003306_P01	-1.09494342002951	1.42471461476781	0.528149179073058	-1.04856934576944	0.528149179073058	-0.337500207114979	GRMZM2G003306_P01 B6SJU3 Histone H2A seq=translation; coord=7:13578081..13579001:-1; parent_transcript=GRMZM2G003306_T01; parent_gene=GRMZM2G003306
5	GRMZM2G005493_P01	-0.163540426383389	1.97009164806036	-0.562883328017246	-0.676981299912634	-0.00380326572984624	-0.562883328017246	GRMZM2G005493_P01 NP_001132889 hypothetical protein LOC100194385 seq=translation; coord=2:215654249..215658893:-1; parent_transcript=GRMZM2G005493_T01; parent_gene=GRMZM2G005493
5	GRMZM2G005552_P01	-0.109250440587127	1.89436141319943	-1.06158446985605	0.0144293034737713	-0.368977903115014	-0.368977903115014	GRMZM2G005552_P01 NP_001105062 legumin-like protein seq=translation; coord=8:133178452..133180059:1; parent_transcript=GRMZM2G005552_T01; parent_gene=GRMZM2G005552
5	GRMZM2G006178_P01	-1.50638180514796	1.4656687833872	-0.366417195846801	0	0.631051837291712	-0.223921619684156	GRMZM2G006178_P01 seq=translation; coord=9:131582315..131589080:-1; parent_transcript=GRMZM2G006178_T01; parent_gene=GRMZM2G006178
5	GRMZM2G009808_P01	-0.364788796623104	1.99230804309541	-0.589274209929629	-0.701516916582892	-0.19642473664321	-0.140303383316578	GRMZM2G009808_P01 NP_001159229 hypothetical protein LOC100304315 seq=translation; coord=9:151763726..151772001:-1; parent_transcript=GRMZM2G009808_T01; parent_gene=GRMZM2G009808
5	GRMZM2G012631_P01	-0.657531477742618	2.01571125144048	-0.355713750254203	-0.441947386679464	-0.393440966190255	-0.167077670573944	GRMZM2G012631_P01 NP_001170480 HSP protein seq=translation; coord=4:198369976..198374059:-1; parent_transcript=GRMZM2G012631_T01; parent_gene=GRMZM2G012631
5	GRMZM2G018403_P01	-0.221801637061869	2.03123604467185	-0.385234422265352	-0.490298355610448	-0.466950814867093	-0.466950814867093	GRMZM2G018403_P01 NP_001151711 50S ribosomal protein L21 seq=translation; coord=5:139625549..139629866:1; parent_transcript=GRMZM2G018403_T01; parent_gene=GRMZM2G018403
5	GRMZM2G018786_P03	0.0171986007481884	1.93197615071316	-0.865662904325479	-0.636348227682968	-0.303841946551327	-0.143321672901569	GRMZM2G018786_P03 NP_001141904 hypothetical protein LOC100274052 seq=translation; coord=6:42609145..42613069:-1; parent_transcript=GRMZM2G018786_T03; parent_gene=GRMZM2G018786
5	GRMZM2G020801_P01	-0.810597605420149	1.84629287668535	-0.345641771051687	-0.515387551852872	0.429284619562416	-0.603950567923055	GRMZM2G020801_P01 NP_001136484 hypothetical protein LOC100216599 seq=translation; coord=4:28118892..28124783:1; parent_transcript=GRMZM2G020801_T01; parent_gene=GRMZM2G020801
5	GRMZM2G021846_P01	-0.663405377447248	1.97281533555624	-0.480697011199481	-0.324089840129967	0.0674280875438186	-0.572051194323365	GRMZM2G021846_P01 NP_001105044 fructose-6-phosphate-2-kinase/fructose-2,6-bisphosphatase seq=translation; coord=6:124531556..124550917:1; parent_transcript=GRMZM2G021846_T01; parent_gene=GRMZM2G021846
5	GRMZM2G022958_P01	-1.04198659500072	1.91126822950409	-0.437519233259972	-0.1611912964642	-0.0748388162155214	-0.195732288563671	GRMZM2G022958_P01 NP_001145042 hypothetical protein LOC100278225 seq=translation; coord=8:163002198..163002947:1; parent_transcript=GRMZM2G022958_T01; parent_gene=GRMZM2G022958
5	GRMZM2G024484_P01	-0.332818983046314	1.93998433538838	-0.976560963412209	-0.0569295628895011	-0.332818983046314	-0.240855842994043	GRMZM2G024484_P01 NP_001141093 hypothetical protein LOC100273176 seq=translation; coord=7:170244063..170247650:1; parent_transcript=GRMZM2G024484_T01; parent_gene=GRMZM2G024484
5	GRMZM2G028393_P01	-0.83990862291247	1.97578504627981	-0.391957357359153	-0.0719921676782118	-0.279969540970823	-0.391957357359153	GRMZM2G028393_P01 NP_001105449 subtilisin-chymotrypsin inhibitor homolog1 seq=translation; coord=8:134463276..134464095:1; parent_transcript=GRMZM2G028393_T01; parent_gene=GRMZM2G028393
5	GRMZM2G028955_P01	-0.804119268225944	1.89613308927352	0.307749349567954	-0.48644252028483	-0.387168536553232	-0.526152113777469	GRMZM2G028955_P01 NP_001141182 hypothetical protein LOC100273269 seq=translation; coord=5:937749..938605:1; parent_transcript=GRMZM2G028955_T01; parent_gene=GRMZM2G028955
5	GRMZM2G029055_P01	-0.462201970771057	1.95947596059279	-0.188786720455784	-0.384083327823836	-0.872324846243966	-0.0520790952981473	GRMZM2G029055_P01 seq=translation; coord=1:20902295..20915630:1; parent_transcript=GRMZM2G029055_T01; parent_gene=GRMZM2G029055
5	GRMZM2G029262_P03	-0.404076936288399	1.98639690175419	-0.72129621337462	-0.37008915660059	-0.00755283993062426	-0.483381755559954	GRMZM2G029262_P03 NP_001143027 hypothetical protein LOC100275494 seq=translation; coord=1:172122476..172128491:-1; parent_transcript=GRMZM2G029262_T03; parent_gene=GRMZM2G029262
5	GRMZM2G032351_P01	-0.439271520705435	1.93466393161755	-0.50469493868284	-0.831812028569866	0.149539241091212	-0.308424684750624	GRMZM2G032351_P01 NP_001147477 phototropin-1 seq=translation; coord=1:220307458..220339987:-1; parent_transcript=GRMZM2G032351_T01; parent_gene=GRMZM2G032351
5	GRMZM2G033208_P01	-0.644139839300987	2.01716064580434	-0.441404735840726	-0.454276805901695	-0.261195754987161	-0.21614350977377	GRMZM2G033208_P01 Q7SIC9 Transketolase, chloroplastic (TK)(EC 2.2.1.1) seq=translation; coord=9:22779373..22783918:1; parent_transcript=GRMZM2G033208_T01; parent_gene=GRMZM2G033208
5	GRMZM2G035268_P01	-0.513629764744241	1.86190789719788	-0.85069929785765	-0.706240926523332	0.216687557001477	-0.00802546507412855	GRMZM2G035268_P01 Q43272 NADP-dependent glyceraldehyde-3-phosphate dehydrogenase (EC 1.2.1.9)(Non-phosphorylating glyceraldehyde 3-phosphate dehydrogenase)(Glyceraldehyde-3-phosphate dehydrogenase [NADP+])(Triosephosphate dehydrogenase) seq=translation; coord=4:84106470..84111628:-1; parent_transcript=GRMZM2G035268_T01; parent_gene=GRMZM2G035268
5	GRMZM2G035807_P01	-0.731191449903873	1.98265373916242	-0.534332213391292	-0.0421841221098388	-0.435902595135001	-0.23904335862242	GRMZM2G035807_P01 C4J594 Putative uncharacterized protein seq=translation; coord=2:232093952..232099171:1; parent_transcript=GRMZM2G035807_T01; parent_gene=GRMZM2G035807
5	GRMZM2G035985_P01	-0.62886939076146	1.9922198256947	-0.62886939076146	-0.0816090049079756	-0.427247143341755	-0.22562489592205	GRMZM2G035985_P01 NP_001146299 hypothetical protein LOC100279874 seq=translation; coord=2:214832665..214852459:1; parent_transcript=GRMZM2G035985_T01; parent_gene=GRMZM2G035985
5	GRMZM2G037177_P01	-0.655001864271025	1.97754151366037	-0.655001864271025	-0.278924238852255	-0.391747526477886	0.00313398021182308	GRMZM2G037177_P01 NP_001169012 hypothetical protein LOC100382844 seq=translation; coord=7:169836954..169839970:-1; parent_transcript=GRMZM2G037177_T01; parent_gene=GRMZM2G037177
5	GRMZM2G039396_P01	-1.27479965608112	1.51097306604983	-0.147608381230445	-0.807820413642982	0.641425511165025	0.0778298737396892	GRMZM2G039396_P01 NP_001105564 protoporphyrinogen IX oxidase seq=translation; coord=8:876212..882478:-1; parent_transcript=GRMZM2G039396_T01; parent_gene=GRMZM2G039396
5	GRMZM2G043277_P02	-0.581014440891957	1.99269796524663	-0.390369077474283	-0.621867018767172	-0.00907835063893679	-0.390369077474283	GRMZM2G043277_P02 NP_001131472 hypothetical protein LOC100192807 seq=translation; coord=6:102592593..102595546:1; parent_transcript=GRMZM2G043277_T02; parent_gene=GRMZM2G043277
5	GRMZM2G043822_P02	-0.37959732629456	1.92718642580315	-0.447730179732045	-0.953859948124791	-0.175198765982104	0.0291997943303509	GRMZM2G043822_P02 Q41784 Tubulin beta-7 chain (Beta-7-tubulin) seq=translation; coord=6:92813319..92815990:-1; parent_transcript=GRMZM2G043822_T02; parent_gene=GRMZM2G043822
5	GRMZM2G047592_P02	-0.99394111494817	1.87319671663309	-0.369542209403807	-0.573427566316252	0.165656852491361	-0.101942678456223	GRMZM2G047592_P02 NP_001141616 hypothetical protein LOC100273735 seq=translation; coord=7:89432642..89436007:-1; parent_transcript=GRMZM2G047592_T02; parent_gene=GRMZM2G047592
5	GRMZM2G048085_P01	-0.754294534414984	1.93519827272041	-0.105106615451268	-0.735746308158878	0.0247309683414748	-0.364781783036755	GRMZM2G048085_P01 B6U016 Senescence-associated protein DIN1 seq=translation; coord=5:62594325..62596238:-1; parent_transcript=GRMZM2G048085_T01; parent_gene=GRMZM2G048085
5	GRMZM2G048324_P01	-0.870726038885173	1.95073637791782	-0.219619327315251	-0.529670142348547	-0.00258375679194412	-0.328137112576905	GRMZM2G048324_P01 NP_001105407 nucleoredoxin1 seq=translation; coord=1:70424654..70429257:1; parent_transcript=GRMZM2G048324_T01; parent_gene=GRMZM2G048324
5	GRMZM2G048672_P01	-0.221376621786222	2.00667195877188	-0.621282777271009	-0.621282777271009	-0.221376621786222	-0.321353160657418	GRMZM2G048672_P01 NP_001150913 macrophage migration inhibitory factor seq=translation; coord=5:56022122..56023215:-1; parent_transcript=GRMZM2G048672_T01; parent_gene=GRMZM2G048672
5	GRMZM2G051943_P01	-0.518078917462413	1.97204233098596	-0.635064479470055	0.100273338863693	-0.518078917462413	-0.401093355454771	GRMZM2G051943_P01 P29022 Endochitinase A Precursor (EC 3.2.1.14)(Seed chitinase A) seq=translation; coord=2:33534101..33535449:1; parent_transcript=GRMZM2G051943_T01; parent_gene=GRMZM2G051943
5	GRMZM2G054149_P01	-0.498875691365663	2.03387781864463	-0.329217561508515	-0.292862247967697	-0.414046626437089	-0.498875691365663	GRMZM2G054149_P01 NP_001147263 50S ribosomal protein L21 seq=translation; coord=4:224047888..224051556:1; parent_transcript=GRMZM2G054149_T01; parent_gene=GRMZM2G054149
5	GRMZM2G054559_P01	-0.597067276063054	1.95759762643624	-0.802615026838859	-0.391519525287248	-0.0831978991235404	-0.0831978991235404	GRMZM2G054559_P01 Q43270 Phospholipase D alpha 1 (PLD alpha 1)(EC 3.1.4.4)(Choline phosphatase 1)(Phosphatidylcholine-hydrolyzing phospholipase D 1) seq=translation; coord=3:12189233..12194178:1; parent_transcript=GRMZM2G054559_T01; parent_gene=GRMZM2G054559
5	GRMZM2G056501_P01	-0.213052814349356	2.00624733512311	-0.710176047831188	-0.408351227502933	-0.213052814349356	-0.461614431090272	GRMZM2G056501_P01 NP_001168293 hypothetical protein LOC100382057 seq=translation; coord=7:82007091..82010522:1; parent_transcript=GRMZM2G056501_T01; parent_gene=GRMZM2G056501
5	GRMZM2G057159_P02	-0.0888337288423985	1.98046960183935	-0.454619671134628	-0.527776859593073	-0.161990917300844	-0.747248424968411	GRMZM2G057159_P02 NP_001131877 hypothetical protein LOC100193256 seq=translation; coord=2:221366850..221371234:1; parent_transcript=GRMZM2G057159_T02; parent_gene=GRMZM2G057159
5	GRMZM2G057823_P01	-1.18866409519039	1.79746381677768	-0.0706022490814153	-0.591438512796775	0.0266205201454519	0.0266205201454519	GRMZM2G057823_P01 P08440 Fructose-bisphosphate aldolase, cytoplasmic isozyme (EC 4.1.2.13) seq=translation; coord=3:165722970..165725581:1; parent_transcript=GRMZM2G057823_T01; parent_gene=GRMZM2G057823
5	GRMZM2G058261_P01	-0.694375090484537	1.75383399143002	0.65858256004719	-0.479619907860454	-0.694375090484537	-0.544046462647679	GRMZM2G058261_P01 NP_001149840 deoxyribodipyrimidine photolyase seq=translation; coord=1:285068932..285071963:1; parent_transcript=GRMZM2G058261_T01; parent_gene=GRMZM2G058261
5	GRMZM2G061745_P01	-0.378865120873811	1.69428482054768	-0.760761162714611	-1.06991510134764	0.00303092096699047	0.512225643421392	GRMZM2G061745_P01 NP_001142646 hypothetical protein LOC100274928 seq=translation; coord=2:3605933..3609654:-1; parent_transcript=GRMZM2G061745_T01; parent_gene=GRMZM2G061745
5	GRMZM2G061969_P01	-0.0307225656261595	1.98020900263155	-0.734548614516358	-0.566970983828215	-0.265331248589559	-0.382635590071259	GRMZM2G061969_P01 NP_001146559 hypothetical protein LOC100280155 seq=translation; coord=8:17388792..17393555:-1; parent_transcript=GRMZM2G061969_T01; parent_gene=GRMZM2G061969
5	GRMZM2G066024_P01	-1.22307997840576	1.80997496335773	0.124944440155791	-0.335859825372904	-0.0676304767815743	-0.308349122953281	GRMZM2G066024_P01 NP_001150049 fructose-bisphosphate aldolase cytoplasmic isozyme seq=translation; coord=8:163307256..163309969:-1; parent_transcript=GRMZM2G066024_T01; parent_gene=GRMZM2G066024
5	GRMZM2G068455_P01	-0.961283404406614	1.87873929797402	-0.470415283007492	-0.365229256993394	-0.347698252657711	0.265886899091191	GRMZM2G068455_P01 NP_001132228 hypothetical protein LOC100193663 seq=translation; coord=4:83505768..83508091:1; parent_transcript=GRMZM2G068455_T01; parent_gene=GRMZM2G068455
5	GRMZM2G071268_P01	-0.471996922951722	1.94828685817517	-0.646656577259849	-0.147628993522345	0.0519820399726566	-0.733986404413912	GRMZM2G071268_P01 NM_001158286 LOC100285393 (pco091746), mRNA seq=translation; coord=1:240997699..241001751:-1; parent_transcript=GRMZM2G071268_T01; parent_gene=GRMZM2G071268
5	GRMZM2G074122_P01	-0.245149277258499	1.81410465171289	-0.946171891376417	-0.789693629296525	0.32443159671231	-0.157521450493759	GRMZM2G074122_P01 NP_001130365 hypothetical protein LOC100191460 seq=translation; coord=4:227269225..227280511:-1; parent_transcript=GRMZM2G074122_T01; parent_gene=GRMZM2G074122
5	GRMZM2G074158_P01	-1.27730764134905	1.58039759014374	-0.822672718157014	0.194843538510872	0.389687077021743	-0.0649478461702906	GRMZM2G074158_P01 B5AMJ9 Phosphorylase (EC 2.4.1.1) seq=translation; coord=1:278183921..278192926:-1; parent_transcript=GRMZM2G074158_T01; parent_gene=GRMZM2G074158
5	GRMZM2G076885_P01	-1.50810458043361	1.54185237524052	-0.00210923717543177	-0.381771928753124	0.440830569665209	-0.0906971985435599	GRMZM2G076885_P01 NP_001130240 hypothetical protein LOC100191334 seq=translation; coord=5:6445850..6453287:-1; parent_transcript=GRMZM2G076885_T01; parent_gene=GRMZM2G076885
5	GRMZM2G077233_P01	-0.3102347904392	1.4947676266616	-0.573464309599734	-0.911902262806135	1.00591280536347	-0.705079069180001	GRMZM2G077233_P01 NP_001152501 retrotransposon protein SINE subclass seq=translation; coord=8:607069..619737:1; parent_transcript=GRMZM2G077233_T01; parent_gene=GRMZM2G077233
5	GRMZM2G081114_P01	-0.505595616203312	1.99210727821425	-0.505595616203312	0.0302751865990006	-0.442017724345411	-0.569173508061214	GRMZM2G081114_P01 B4FS10 Putative uncharacterized protein seq=translation; coord=1:294812823..294813629:1; parent_transcript=GRMZM2G081114_T01; parent_gene=GRMZM2G081114
5	GRMZM2G083841_P01	-1.12619297656193	1.69296613704161	-0.263023472677699	-0.569601369863318	0.600146031206533	-0.334294349145204	GRMZM2G083841_P01 P04711 Phosphoenolpyruvate carboxylase 1 (PEPCase 1)(PEPC 1)(EC 4.1.1.31) seq=translation; coord=9:61296279..61301686:1; parent_transcript=GRMZM2G083841_T01; parent_gene=GRMZM2G083841
5	GRMZM2G084881_P01	-0.352867292869254	2.00885858841905	-0.352867292869254	-0.472146377782805	-0.14412889427054	-0.686848730627196	GRMZM2G084881_P01 C4J4E4 Putative uncharacterized protein seq=translation; coord=2:165615333..165620418:-1; parent_transcript=GRMZM2G084881_T01; parent_gene=GRMZM2G084881
5	GRMZM2G086763_P01	-0.353348015385358	1.98039236529933	-0.583435095171173	0.0082173957066362	-0.69847863506408	-0.353348015385358	GRMZM2G086763_P01 NP_001105995 chloroplast post-illumination chlorophyll fluorescence increase protein seq=translation; coord=5:19460081..19462475:-1; parent_transcript=GRMZM2G086763_T01; parent_gene=GRMZM2G086763
5	GRMZM2G087206_P01	-0.233905720723374	1.9799625092218	-0.787372778209667	-0.0757722757272901	-0.372272485094947	-0.51063924946652	GRMZM2G087206_P01 NP_001132855 hypothetical protein LOC100194348 seq=translation; coord=8:95631071..95638906:1; parent_transcript=GRMZM2G087206_T01; parent_gene=GRMZM2G087206
5	GRMZM2G087590_P01	-0.510926984823291	1.8984971120276	-0.661515990876472	-0.683028706026926	0.317312548469202	-0.360337978770111	GRMZM2G087590_P01 NP_001148422 tat pathway signal sequence family protein seq=translation; coord=3:138643946..138645400:-1; parent_transcript=GRMZM2G087590_T01; parent_gene=GRMZM2G087590
5	GRMZM2G094742_P03	-0.682425225132993	1.93597885756613	-0.805437497474562	-0.313388408108284	0.0556484089164243	-0.190376135766715	GRMZM2G094742_P03 NP_001149242 copper chaperone seq=translation; coord=1:177045380..177050536:-1; parent_transcript=GRMZM2G094742_T03; parent_gene=GRMZM2G094742
5	GRMZM2G101004_P01	-0.695887415757666	1.97358234305043	-0.336535717456576	-0.627439473224125	0.0228159808445136	-0.336535717456576	GRMZM2G101004_P01 NP_001132297 hypothetical protein LOC100193737 seq=translation; coord=9:88918347..88927536:-1; parent_transcript=GRMZM2G101004_T01; parent_gene=GRMZM2G101004
5	GRMZM2G111818_P01	-0.601463682309329	1.92069617886625	0.0265840301573183	-0.631370716236312	0.0265840301573183	-0.741029840635251	GRMZM2G111818_P01 NP_001145948 hypothetical protein LOC100279472 seq=translation; coord=4:183449044..183455471:-1; parent_transcript=GRMZM2G111818_T01; parent_gene=GRMZM2G111818
5	GRMZM2G112337_P01	-0.408248290463863	2.04124145231932	-0.408248290463863	-0.408248290463863	-0.408248290463863	-0.408248290463863	GRMZM2G112337_P01 NP_001151518 microtubule-associated protein MAP65-1a seq=translation; coord=6:99767719..99770826:-1; parent_transcript=GRMZM2G112337_T01; parent_gene=GRMZM2G112337
5	GRMZM2G118462_P01	-1.47575490087446	1.42683484891177	0.350593705732607	-0.660420701496307	0.464740493645549	-0.10599344591916	GRMZM2G118462_P01 C0PDN0 Putative uncharacterized protein seq=translation; coord=8:174419193..174424343:1; parent_transcript=GRMZM2G118462_T01; parent_gene=GRMZM2G118462
5	GRMZM2G119499_P01	-0.328321589274554	2.03739287590922	-0.391287373518989	-0.409277597588828	-0.391287373518989	-0.517218942007859	GRMZM2G119499_P01 NP_001104980 glutathione transferase11 seq=translation; coord=1:7824444..7825878:-1; parent_transcript=GRMZM2G119499_T01; parent_gene=GRMZM2G119499
5	GRMZM2G120619_P01	-0.661832119248919	1.9085764019987	-0.886181990180756	-0.270822344196289	0.12339242901251	-0.213132377385245	GRMZM2G120619_P01 Q00827 Chlorophyll a-b binding protein 48, chloroplastic Precursor (LHCII type I CAB-48)(LHCP) seq=translation; coord=3:223353958..223355345:1; parent_transcript=GRMZM2G120619_T01; parent_gene=GRMZM2G120619
5	GRMZM2G121612_P01	-0.173459843131143	1.97448970372684	-0.638479848121015	-0.50561698955248	-0.0184531748011853	-0.638479848121015	GRMZM2G121612_P01 NP_001106015 starch synthase IIIb-1 precursor seq=translation; coord=10:142920487..142929525:1; parent_transcript=GRMZM2G121612_T01; parent_gene=GRMZM2G121612
5	GRMZM2G123896_P04	-0.0490879716118848	1.89211817849447	-0.611368373711656	0.178501714952308	-0.611368373711656	-0.798795174411579	GRMZM2G123896_P04 NP_001140640 hypothetical protein LOC100272715 seq=translation; coord=1:222591008..222592434:1; parent_transcript=GRMZM2G123896_T04; parent_gene=GRMZM2G123896
5	GRMZM2G125032_P01	-1.06001626025068	1.86975090349773	-0.132502032531335	0.103057136413261	-0.544730578184377	-0.235559168944596	GRMZM2G125032_P01 NP_001140332 hypothetical protein LOC100272379 seq=translation; coord=3:151819389..151821475:1; parent_transcript=GRMZM2G125032_T01; parent_gene=GRMZM2G125032
5	GRMZM2G127123_P03	-0.163961962779856	1.99398903122599	-0.163961962779856	-0.671715137840054	-0.386103976868692	-0.608245990957529	GRMZM2G127123_P03 NP_001146370 hypothetical protein LOC100279948 seq=translation; coord=1:35577623..35584230:-1; parent_transcript=GRMZM2G127123_T03; parent_gene=GRMZM2G127123
5	GRMZM2G128877_P02	-1.29470157628777	1.72094077835782	-0.250415531216154	-0.495503072406433	0.122543770595139	0.197135630957397	GRMZM2G128877_P02 seq=translation; coord=5:87310334..87322513:1; parent_transcript=GRMZM2G128877_T02; parent_gene=GRMZM2G128877
5	GRMZM2G129513_P01	-1.32662835141725	1.72742241528953	0.222039911385244	-0.427246472087851	-0.0472936995369289	-0.148293803632744	GRMZM2G129513_P01 P15719 Malate dehydrogenase [NADP], chloroplastic Precursor (EC 1.1.1.82)(NADP-MDH) seq=translation; coord=1:203170067..203174226:-1; parent_transcript=GRMZM2G129513_T01; parent_gene=GRMZM2G129513
5	GRMZM2G130332_P01	-0.405145821220592	1.88179572224827	0.154595115992068	-0.932901562021099	-0.0693012588929961	-0.629042196105656	GRMZM2G130332_P01 NP_001130140 hypothetical protein LOC100191234 seq=translation; coord=1:150669643..150682734:1; parent_transcript=GRMZM2G130332_T01; parent_gene=GRMZM2G130332
5	GRMZM2G135588_P01	-0.268375395526917	2.01281546645188	-0.268375395526917	-0.563588330606526	-0.268375395526917	-0.644100949264602	GRMZM2G135588_P01 NP_001142798 hypothetical protein LOC100275174 seq=translation; coord=5:149458858..149463589:-1; parent_transcript=GRMZM2G135588_T01; parent_gene=GRMZM2G135588
5	GRMZM2G136106_P01	-0.421736506146973	1.61892400746741	0.578187145524076	0.0680220171204796	-0.636005860076484	-1.20739080388851	GRMZM2G136106_P01 NP_001146685 hypothetical protein LOC100280285 seq=translation; coord=3:56281784..56287937:1; parent_transcript=GRMZM2G136106_T01; parent_gene=GRMZM2G136106
5	GRMZM2G137409_P01	-0.425577919002882	2.0184552729851	-0.340462335202305	-0.316143596973569	-0.680924670404611	-0.255346751401729	GRMZM2G137409_P01 NP_001105676 hydroxymethylbutenyl 4-diphosphate synthase seq=translation; coord=5:182124005..182130631:-1; parent_transcript=GRMZM2G137409_T01; parent_gene=GRMZM2G137409
5	GRMZM2G140432_P01	-0.575152695278114	2.00526209975342	-0.575152695278114	-0.0673602255731126	-0.357527351118828	-0.430069132505257	GRMZM2G140432_P01 seq=translation; coord=1:49207907..49216831:1; parent_transcript=GRMZM2G140432_T01; parent_gene=GRMZM2G140432
5	GRMZM2G141931_P01	-0.772630208835126	1.86572046401932	-0.162822741996127	-0.822410410209738	0.272754020031729	-0.380611123010055	GRMZM2G141931_P01 NP_001151475 endoplasmin seq=translation; coord=6:83777893..83783487:1; parent_transcript=GRMZM2G141931_T01; parent_gene=GRMZM2G141931
5	GRMZM2G142413_P01	-0.365636711954952	1.73031797144481	-0.365636711954952	-1.00991850179379	0.604863705650385	-0.593989751391502	GRMZM2G142413_P01 seq=translation; coord=3:9460378..9462549:1; parent_transcript=GRMZM2G142413_T01; parent_gene=GRMZM2G142413
5	GRMZM2G149717_P01	-0.963234651827826	1.71947045297632	-0.0358798007844176	-0.532677042414815	0.543716981117712	-0.731395939066974	GRMZM2G149717_P01 B8A3F5 Putative uncharacterized protein seq=translation; coord=6:163428972..163435944:-1; parent_transcript=GRMZM2G149717_T01; parent_gene=GRMZM2G149717
5	GRMZM2G154509_P01	-0.464117925942565	2.03532690449935	-0.273942775800246	-0.464117925942565	-0.464117925942565	-0.369030350871406	GRMZM2G154509_P01 NP_001130156 hypothetical protein LOC100191250 seq=translation; coord=10:95762835..95768339:-1; parent_transcript=GRMZM2G154509_T01; parent_gene=GRMZM2G154509
5	GRMZM2G155216_P01	-0.779862186528692	1.88545537297665	-0.817706452079478	-0.298699381668702	0.204088717791737	-0.193276070491513	GRMZM2G155216_P01 P27497 Chlorophyll a-b binding protein M9, chloroplastic Precursor (LHCII type I CAB-M9)(LHCP) seq=translation; coord=8:70796779..70798941:-1; parent_transcript=GRMZM2G155216_T01; parent_gene=GRMZM2G155216
5	GRMZM2G155662_P01	-0.0964659940375897	1.903010973287	-0.710340501549525	-0.903272489624705	0.0263089074647974	-0.219240895539977	GRMZM2G155662_P01 NP_001123589 LOC100170235 seq=translation; coord=6:71618436..71621497:-1; parent_transcript=GRMZM2G155662_T01; parent_gene=GRMZM2G155662
5	GRMZM2G158147_P01	-0.131966166736021	1.92477482214977	-0.537520727924767	-0.315431325369025	0.00321868699356171	-0.943075289113514	GRMZM2G158147_P01 NP_001147427 bifunctional 3-phosphoadenosine 5-phosphosulfate synthetase 2 seq=translation; coord=2:112635028..112643280:1; parent_transcript=GRMZM2G158147_T01; parent_gene=GRMZM2G158147
5	GRMZM2G160184_P04	-0.529658251947674	2.02291163695678	-0.172298467501051	-0.529658251947674	-0.440318305836018	-0.350978359724362	GRMZM2G160184_P04 NP_001147677 LOC100281287 seq=translation; coord=2:114248477..114253845:-1; parent_transcript=GRMZM2G160184_T04; parent_gene=GRMZM2G160184
5	GRMZM2G161337_P01	-0.918495048055713	1.91755983716894	-0.580102135614134	-0.273937119595564	-0.241709223172556	0.0966836892690225	GRMZM2G161337_P01 NP_001105813 LOC606722 seq=translation; coord=1:38124980..38130704:-1; parent_transcript=GRMZM2G161337_T01; parent_gene=GRMZM2G161337
5	GRMZM2G168552_P01	-0.0654093259416186	1.96954748113096	-0.370652847002506	-0.588683933474568	-0.167157166295248	-0.777644208417022	GRMZM2G168552_P01 NP_001152067 bundle sheath cell specific protein 1 seq=translation; coord=8:157100232..157101209:-1; parent_transcript=GRMZM2G168552_T01; parent_gene=GRMZM2G168552
5	GRMZM2G169671_P01	-0.12164342536351	1.72670472626385	0.0774094525040521	-1.306481984099	0.14376041179324	-0.519749181098635	GRMZM2G169671_P01 seq=translation; coord=1:275223498..275227310:-1; parent_transcript=GRMZM2G169671_T01; parent_gene=GRMZM2G169671
5	GRMZM2G172369_P03	-1.06746462946644	1.86439303653371	-0.450893703998593	-0.148899781320465	0.16567722146925	-0.362812143217472	GRMZM2G172369_P03 B8A1C7 Putative uncharacterized protein seq=translation; coord=2:223290295..223311152:1; parent_transcript=GRMZM2G172369_T03; parent_gene=GRMZM2G172369
5	GRMZM2G174757_P01	0.015569837339898	1.90730507413751	-0.393138392832425	-0.988684671083524	-0.0661718086945666	-0.47488003886689	GRMZM2G174757_P01 NP_001136479 hypothetical protein LOC100216593 seq=translation; coord=1:96834561..96839284:-1; parent_transcript=GRMZM2G174757_T01; parent_gene=GRMZM2G174757
5	GRMZM2G176397_P01	-0.334485364474296	1.94756800927776	-0.561072224279464	-0.83621341118574	-0.277838649523004	0.0620416401847484	GRMZM2G176397_P01 NP_001159192 hypothetical protein LOC100304277 seq=translation; coord=1:8135964..8147853:-1; parent_transcript=GRMZM2G176397_T01; parent_gene=GRMZM2G176397
5	GRMZM2G178576_P03	0.023398948628366	1.89063504917198	-0.861081309523872	-0.804923832815793	-0.173152219849909	-0.0748766356107716	GRMZM2G178576_P03 NP_001144291 hypothetical protein LOC100277173 seq=translation; coord=1:94680007..94682117:-1; parent_transcript=GRMZM2G178576_T03; parent_gene=GRMZM2G178576
5	GRMZM2G179454_P01	-0.421078954237381	1.91685195585673	-0.817018866430739	-0.496496080369449	0.238820899418216	-0.421078954237381	GRMZM2G179454_P01 NP_001130752 hypothetical protein LOC100191856 seq=translation; coord=5:92183288..92186615:-1; parent_transcript=GRMZM2G179454_T01; parent_gene=GRMZM2G179454
5	GRMZM2G180612_P06	-0.164604530833981	2.02228423596034	-0.411511327084953	-0.376238927620529	-0.534964725210439	-0.534964725210439	GRMZM2G180612_P06 NP_001143628 hypothetical protein LOC100276346 seq=translation; coord=2:59627549..59632694:1; parent_transcript=GRMZM2G180612_T06; parent_gene=GRMZM2G180612
5	GRMZM2G309970_P01	-0.262557639263293	2.03589776018914	-0.443335030231462	-0.443335030231462	-0.443335030231462	-0.443335030231462	GRMZM2G309970_P01 NP_001159027 hypothetical protein LOC100304042 seq=translation; coord=7:162717116..162718128:1; parent_transcript=GRMZM2G309970_T01; parent_gene=GRMZM2G309970
5	GRMZM2G314647_P01	-0.908735501850504	1.72848503467707	-0.115951414182705	-0.471895290278452	0.563577803818265	-0.795480632183676	GRMZM2G314647_P01 NP_001151777 dynamin-related protein 1A seq=translation; coord=8:66662443..66672048:-1; parent_transcript=GRMZM2G314647_T01; parent_gene=GRMZM2G314647
5	GRMZM2G314898_P01	-0.280937426146011	1.88250196575004	-1.02420494728821	0.0774237001189793	-0.0951205458604605	-0.559662746574337	GRMZM2G314898_P01 NP_001149908 LOC100283536 seq=translation; coord=3:8299415..8303114:-1; parent_transcript=GRMZM2G314898_T01; parent_gene=GRMZM2G314898
5	GRMZM2G327595_P01	-0.509976472346143	1.9463322247339	-0.90298586387895	-0.299435726882139	-0.0187147329301336	-0.215219428696537	GRMZM2G327595_P01 NP_001147829 LOC100281439 seq=translation; coord=2:214663188..214667104:1; parent_transcript=GRMZM2G327595_T01; parent_gene=GRMZM2G327595
5	GRMZM2G328500_P01	-0.923314468394323	1.94582801190539	-0.282335829178429	-0.495995375583727	-0.17550605597578	-0.0686762827731314	GRMZM2G328500_P01 NP_001146018 hypothetical protein LOC100279549 seq=translation; coord=1:278130299..278132841:1; parent_transcript=GRMZM2G328500_T01; parent_gene=GRMZM2G328500
5	GRMZM2G345622_P01	-0.508095290099751	1.96371963470985	-0.508095290099751	-0.277392563784188	0.0686615256891554	-0.738798016415313	GRMZM2G345622_P01 NP_001145039 hypothetical protein LOC100278220 seq=translation; coord=2:226630196..226633901:-1; parent_transcript=GRMZM2G345622_T01; parent_gene=GRMZM2G345622
5	GRMZM2G346455_P05	-0.399527501586971	2.02551151967348	-0.20440941941659	-0.427401513325597	-0.594645583757353	-0.399527501586971	GRMZM2G346455_P05 NP_001142381 hypothetical protein LOC100274554 seq=translation; coord=1:228251511..228256942:-1; parent_transcript=GRMZM2G346455_T05; parent_gene=GRMZM2G346455
5	GRMZM2G351977_P01	-0.740303193455267	1.86560647175905	-0.873939586543181	-0.196212164454477	0.261969754704084	-0.317121282010208	GRMZM2G351977_P01 NP_001142284 hypothetical protein LOC100274453 seq=translation; coord=8:141641842..141643727:1; parent_transcript=GRMZM2G351977_T01; parent_gene=GRMZM2G351977
5	GRMZM2G360821_P01	-1.67889478485346	1.41358536538568	0.33609355312026	0.0167784613102169	0.137897978893337	-0.225460573856023	GRMZM2G360821_P01 P00874 Ribulose bisphosphate carboxylase large chain Precursor (RuBisCO large subunit)(EC 4.1.1.39) seq=translation; coord=6:160783975..160786062:1; parent_transcript=GRMZM2G360821_T01; parent_gene=GRMZM2G360821
5	GRMZM2G368908_P01	-0.478693608726654	2.01051315665195	-0.255303257987549	-0.542519423223541	-0.590388784096207	-0.143608082617996	GRMZM2G368908_P01 NP_001143713 hypothetical protein LOC100276453 seq=translation; coord=10:146681843..146686842:1; parent_transcript=GRMZM2G368908_T01; parent_gene=GRMZM2G368908
5	GRMZM2G374881_P02	-1.50603624169219	1.10442657724094	-0.803219328902499	0.702816912789686	-0.100402416112812	0.602414496676874	GRMZM2G374881_P02 NP_001140374 hypothetical protein LOC100272427 seq=translation; coord=9:20969486..20973151:1; parent_transcript=GRMZM2G374881_T02; parent_gene=GRMZM2G374881
5	GRMZM2G377168_P01	-1.6498428222914	1.4775025529565	0.0273222378213863	0.266917246408927	-0.149221452716802	0.0273222378213863	GRMZM2G377168_P01 NP_001143858 hypothetical protein LOC100276652 seq=translation; coord=5:178086882..178087933:1; parent_transcript=GRMZM2G377168_T01; parent_gene=GRMZM2G377168
5	GRMZM2G377761_P01	-0.330869318518616	1.6271518540847	-1.47304833587055	-0.113311410451581	0.0498570205986958	0.240220190157352	GRMZM2G377761_P01 seq=translation; coord=7:8178216..8194945:-1; parent_transcript=GRMZM2G377761_T01; parent_gene=GRMZM2G377761
5	GRMZM2G389233_P03	-0.800489567989271	1.86646813842725	-0.758252681236068	-0.0160902425726486	0.213195714087595	-0.504831360716852	GRMZM2G389233_P03 NP_001146643 hypothetical protein LOC100280242 seq=translation; coord=1:202752380..202764238:1; parent_transcript=GRMZM2G389233_T03; parent_gene=GRMZM2G389233
5	GRMZM2G399073_P02	-0.803102388633691	1.89393498556924	-0.123643101559432	-0.768436098476841	0.167553735758108	-0.366307132657381	GRMZM2G399073_P02 NP_001146348 hypothetical protein LOC100279926 seq=translation; coord=5:61527567..61535041:-1; parent_transcript=GRMZM2G399073_T02; parent_gene=GRMZM2G399073
5	GRMZM2G399183_P01	-0.111008121868798	1.96325792676531	-0.910266599324144	-0.320337723107103	-0.244217868111356	-0.377427614353913	GRMZM2G399183_P01 Q8W522 Glycine cleavage H-protein Fragment seq=translation; coord=10:15799593..15800979:1; parent_transcript=GRMZM2G399183_T01; parent_gene=GRMZM2G399183
5	GRMZM2G403636_P01	-0.639162937238853	1.89896234976761	-0.768848170881518	0.268633698259808	-0.509477703596187	-0.250107236310855	GRMZM2G403636_P01 NP_001168055 hypothetical protein LOC100381785 seq=translation; coord=4:7260920..7265403:1; parent_transcript=GRMZM2G403636_T01; parent_gene=GRMZM2G403636
5	GRMZM2G410515_P01	-1.3306647449696	1.72515385077917	-0.21785219276051	-0.111870044931072	0.276731163776863	-0.341498031894853	GRMZM2G410515_P01 P49086 Phytoene dehydrogenase, chloroplastic/chromoplastic Precursor (EC 1.14.99.-)(Phytoene desaturase) seq=translation; coord=1:17660941..17667054:1; parent_transcript=GRMZM2G410515_T01; parent_gene=GRMZM2G410515
5	GRMZM2G421857_P01	-1.34816754706387	1.71199834534728	-0.231755234522995	-0.401210674819378	0.11712361314603	0.152011497912932	GRMZM2G421857_P01 P49087 V-type proton ATPase catalytic subunit A Fragment (V-ATPase subunit A)(EC 3.6.3.14)(Vacuolar proton pump subunit alpha)(V-ATPase 69 kDa subunit) seq=translation; coord=4:235443029..235449150:-1; parent_transcript=GRMZM2G421857_T01; parent_gene=GRMZM2G421857
5	GRMZM2G423555_P01	-0.273372395485722	2.02926432033632	-0.49417317645496	-0.49417317645496	-0.273372395485722	-0.49417317645496	GRMZM2G423555_P01 seq=translation; coord=7:147770824..147783202:-1; parent_transcript=GRMZM2G423555_T01; parent_gene=GRMZM2G423555
5	GRMZM2G433767_P01	-0.891626011214997	1.86369948208849	-0.610059902410261	-0.549724307666389	0.234638424003947	-0.0469276848007894	GRMZM2G433767_P01 NP_001147904 serine carboxypeptidase 1 seq=translation; coord=7:170655832..170658578:-1; parent_transcript=GRMZM2G433767_T01; parent_gene=GRMZM2G433767
5	GRMZM2G461716_P01	-0.498364138198411	1.98745216558644	-0.246179875495601	-0.414302717297474	-0.0780570336937269	-0.750548400901222	GRMZM2G461716_P01 NP_001140743 hypothetical protein LOC100272818 seq=translation; coord=6:61601766..61603753:-1; parent_transcript=GRMZM2G461716_T01; parent_gene=GRMZM2G461716
5	GRMZM2G467338_P01	-0.961903805237045	1.85723653468537	-0.516167036912557	0.328996186144265	-0.354080939340016	-0.354080939340016	GRMZM2G467338_P01 C4J6M5 Putative uncharacterized protein seq=translation; coord=2:114883820..114891121:-1; parent_transcript=GRMZM2G467338_T01; parent_gene=GRMZM2G467338
5	GRMZM2G473001_P01	-0.549029025608976	1.88204272970762	-0.34763846599695	-0.99496526474989	0.155837933033115	-0.146247906384924	GRMZM2G473001_P01 P51059 Phosphoenolpyruvate carboxylase 2 (PEPCase 2)(PEPC 2)(EC 4.1.1.31) seq=translation; coord=7:86433388..86439128:-1; parent_transcript=GRMZM2G473001_T01; parent_gene=GRMZM2G473001
5	GRMZM2G565408_P01	-0.167520121609606	2.02675752764298	-0.464809351508343	-0.464809351508343	-0.464809351508343	-0.464809351508343	GRMZM2G565408_P01 seq=translation; coord=9:33481826..33482806:1; parent_transcript=GRMZM2G565408_T01; parent_gene=GRMZM2G565408
5	GRMZM5G814376_P01	-0.225479382859876	1.94824320695781	-0.438291384660209	-0.727107672817803	0.0937386198406227	-0.651103386460541	GRMZM5G814376_P01 NP_001140587 hypothetical protein LOC100272657 seq=translation; coord=6:145643487..145646669:-1; parent_transcript=GRMZM5G814376_T01; parent_gene=GRMZM5G814376
5	GRMZM5G824600_P03	-0.756289169506147	1.96635184071598	0.0378144584753075	-0.352934945769535	-0.315120487294228	-0.579821696621379	GRMZM5G824600_P03 P93629 Alcohol dehydrogenase class-3 (EC 1.1.1.1)(Alcohol dehydrogenase class-III)(S-(hydroxymethyl)glutathione dehydrogenase)(EC 1.1.1.284)(Glutathione-dependent formaldehyde dehydrogenase)(GSH-FDH)(FALDH)(FDH)(EC 1.1.1.-) seq=translation; coord=5:215493131..215497186:1; parent_transcript=GRMZM5G824600_T03; parent_gene=GRMZM5G824600
5	GRMZM5G853513_P01	-0.315993265231154	1.89928583628409	-0.385844408071725	-1.0544196324029	-0.176290979550012	0.0332624489717003	GRMZM5G853513_P01 C0PDB9 Putative uncharacterized protein seq=translation; coord=5:5214906..5217855:-1; parent_transcript=GRMZM5G853513_T01; parent_gene=GRMZM5G853513
5	GRMZM5G858094_P01	-0.386759702519835	1.96403379878965	-0.915877210853159	-0.152436234543648	-0.28093620085317	-0.228024450019837	GRMZM5G858094_P01 NP_001105373 acetyl-coenzyme A carboxylase seq=translation; coord=2:82394515..82407013:1; parent_transcript=GRMZM5G858094_T01; parent_gene=GRMZM5G858094
5	GRMZM5G858454_P02	-1.00236430139615	1.89179847625945	-0.4508450787939	0.16895747613053	-0.303773286099968	-0.303773286099968	GRMZM5G858454_P02 NP_001147431 aconitase2 seq=translation; coord=10:96330046..96338713:-1; parent_transcript=GRMZM5G858454_T02; parent_gene=GRMZM5G858454
5	GRMZM5G864319_P01	-0.509569080714936	1.99819785583722	-0.750039882850075	-0.200392335112615	-0.269098278579798	-0.269098278579798	GRMZM5G864319_P01 NP_001130374 hypothetical protein LOC100191469 seq=translation; coord=9:17315382..17321668:1; parent_transcript=GRMZM5G864319_T01; parent_gene=GRMZM5G864319
5	GRMZM5G875238_P01	-0.489308431387816	1.94590237240334	-0.619103931082268	-0.724176478453968	0.116403900519628	-0.229717431998912	GRMZM5G875238_P01 P31927 Sucrose-phosphate synthase (EC 2.4.1.14)(UDP-glucose-fructose-phosphate glucosyltransferase) seq=translation; coord=8:161916385..161921746:1; parent_transcript=GRMZM5G875238_T01; parent_gene=GRMZM5G875238
5	GRMZM5G876898_P01	-1.67491876474164	1.25251307467112	0.0654996164982768	-0.223233386841064	0.739209957623406	-0.1590704972101	GRMZM5G876898_P01 NP_001145825 hypothetical protein LOC100279332 seq=translation; coord=2:8906086..8909067:-1; parent_transcript=GRMZM5G876898_T01; parent_gene=GRMZM5G876898
6	AC198361.3_FGP004	0.254696406494159	1.92001906434058	-0.568168906794663	-0.744497188213696	-0.431024687913192	-0.431024687913192	AC198361.3_FGP004 seq=translation; coord=1:233330196..233331681:-1; parent_transcript=AC198361.3_FGT004; parent_gene=AC198361.3_FG004
6	AC204045.3_FGP005	0.792962338716549	1.2858848735944	-0.557216778557575	-1.45733619007366	-0.407196876638228	0.342902632958508	AC204045.3_FGP005 seq=translation; coord=10:24601518..24602602:-1; parent_transcript=AC204045.3_FGT005; parent_gene=AC204045.3_FG005
6	AC211349.4_FGP001	1.28371608993836	0.691231740736038	-1.3276038195089	0.164578985889533	0.208466715460075	-1.0203897125151	AC211349.4_FGP001 seq=translation; coord=8:175624692..175630581:1; parent_transcript=AC211349.4_FGT001; parent_gene=AC211349.4_FG001
6	AC217358.3_FGP005	0.065059882650741	1.92677344773348	-0.670617251938406	-0.715658709158149	-0.56552051842567	-0.0400368508619942	AC217358.3_FGP005 seq=translation; coord=1:296891350..296893628:-1; parent_transcript=AC217358.3_FGT005; parent_gene=AC217358.3_FG005
6	AC234522.1_FGP005	0.211163858150589	1.9096557606662	-0.624310537140872	-0.440689790922968	-0.238706970083274	-0.81711232066967	AC234522.1_FGP005 seq=translation; coord=5:40951760..40952467:1; parent_transcript=AC234522.1_FGT005; parent_gene=AC234522.1_FG005
6	GRMZM2G003096_P01	0.405789998836947	1.82605499476626	-0.896119580764924	-0.60868499825542	-0.185987082800267	-0.541053331782596	GRMZM2G003096_P01 NP_001148466 protein phosphatase 2C seq=translation; coord=3:14335790..14339102:1; parent_transcript=GRMZM2G003096_T01; parent_gene=GRMZM2G003096
6	GRMZM2G003565_P03	0.696067187803308	1.72488844587356	-0.658717241140692	-0.801326128397955	-0.516108353883428	-0.444803910254797	GRMZM2G003565_P03 NP_001141147 hypothetical protein LOC100273233 seq=translation; coord=2:49056549..49061498:-1; parent_transcript=GRMZM2G003565_T03; parent_gene=GRMZM2G003565
6	GRMZM2G004703_P01	0.820270190192935	1.65932519390174	-0.494666755917877	-0.644945264044827	-0.582329218991931	-0.757654145140039	GRMZM2G004703_P01 P41040 Calmodulin (CaM) seq=translation; coord=8:119905465..119908112:-1; parent_transcript=GRMZM2G004703_T01; parent_gene=GRMZM2G004703
6	GRMZM2G007038_P01	-0.0241592413576159	1.87838101555465	-0.1509952584851	-0.00603981033940398	-0.912011361250005	-0.78517534412252	GRMZM2G007038_P01 seq=translation; coord=6:141685611..141689986:1; parent_transcript=GRMZM2G007038_T01; parent_gene=GRMZM2G007038
6	GRMZM2G008623_P01	0.564101424842488	1.70178497074331	-0.0331824367554404	-0.573582121058328	-0.630466298353369	-1.02865553941865	GRMZM2G008623_P01 NP_001169594 hypothetical protein LOC100383475 seq=translation; coord=2:213842697..213849180:1; parent_transcript=GRMZM2G008623_T01; parent_gene=GRMZM2G008623
6	GRMZM2G010348_P01	1.32971526329016	1.1215859177317	-0.28906853549786	-1.09846043489187	-0.774703675134266	-0.28906853549786	GRMZM2G010348_P01 P00056 Cytochrome c seq=translation; coord=8:103312276..103315003:-1; parent_transcript=GRMZM2G010348_T01; parent_gene=GRMZM2G010348
6	GRMZM2G012566_P02	0.34552674238605	1.90039708312328	-0.587395462056286	-0.587395462056286	-0.587395462056286	-0.48373743934047	GRMZM2G012566_P02 NP_001142885 hypothetical protein LOC100275298 seq=translation; coord=1:38548724..38550734:-1; parent_transcript=GRMZM2G012566_T02; parent_gene=GRMZM2G012566
6	GRMZM2G014397_P02	0.980279097742625	1.27436282706541	0.294083729322788	-1.07830700751689	-0.529350712781017	-0.94106793383292	GRMZM2G014397_P02 NP_001132299 hypothetical protein LOC100193740 seq=translation; coord=10:10725550..10730964:1; parent_transcript=GRMZM2G014397_T02; parent_gene=GRMZM2G014397
6	GRMZM2G014805_P01	0.102975672870882	1.87228496128877	-0.683384010870402	0.0748913984515508	-0.879973931805723	-0.486794089935081	GRMZM2G014805_P01 NP_001132748 hypothetical protein LOC100194235 seq=translation; coord=3:106336887..106353717:1; parent_transcript=GRMZM2G014805_T01; parent_gene=GRMZM2G014805
6	GRMZM2G017086_P01	0.0403238919272756	1.91538486654559	-0.665344216800047	-0.665344216800047	0.0403238919272756	-0.665344216800047	GRMZM2G017086_P01 NP_001148768 ubiquitin carboxyl-terminal hydrolase 6 seq=translation; coord=3:226624022..226632817:-1; parent_transcript=GRMZM2G017086_T01; parent_gene=GRMZM2G017086
6	GRMZM2G018441_P01	1.35686154847285	0.953363362046519	0.19383736406755	-0.565688633911419	-0.886113664308797	-1.0522599763667	GRMZM2G018441_P01 NP_001132352 hypothetical protein LOC100193796 seq=translation; coord=10:127258323..127260724:1; parent_transcript=GRMZM2G018441_T01; parent_gene=GRMZM2G018441
6	GRMZM2G022192_P01	1.1992285168884	1.09788526194009	-0.219577052388018	-1.33435285681949	-0.0168905424913861	-0.726293327129597	GRMZM2G022192_P01 NP_001146476 hypothetical protein LOC100280064 seq=translation; coord=2:6044921..6049235:1; parent_transcript=GRMZM2G022192_T01; parent_gene=GRMZM2G022192
6	GRMZM2G024482_P02	1.23275957777975	1.15253661176372	0.109638053555249	-1.02952806387246	-0.676547013401903	-0.788859165824354	GRMZM2G024482_P02 NP_001141456 hypothetical protein LOC100273566 seq=translation; coord=4:26128851..26131595:1; parent_transcript=GRMZM2G024482_T02; parent_gene=GRMZM2G024482
6	GRMZM2G027282_P01	0.683811813714772	1.69271448968739	-1.01114468191922	-0.56722750449127	-0.351994933617112	-0.446159183374556	GRMZM2G027282_P01 NP_001141483 hypothetical protein LOC100273594 seq=translation; coord=5:214333560..214337850:-1; parent_transcript=GRMZM2G027282_T01; parent_gene=GRMZM2G027282
6	GRMZM2G027378_P01	0.742368423110372	1.67267821916008	-0.639000667993738	-0.695383079875538	-0.244323784821135	-0.836339109580039	GRMZM2G027378_P01 B6SK03 Putative uncharacterized proteinUbiquitin-conjugating enzyme spm2 ; seq=translation; coord=4:220508652..220512101:1; parent_transcript=GRMZM2G027378_T01; parent_gene=GRMZM2G027378
6	GRMZM2G029107_P01	0.613138600811373	1.76568394537452	-0.527764871584473	-0.46955551074795	-0.527764871584473	-0.853737292269001	GRMZM2G029107_P01 NP_001136954 hypothetical protein LOC100217114 seq=translation; coord=9:134237666..134241667:1; parent_transcript=GRMZM2G029107_T01; parent_gene=GRMZM2G029107
6	GRMZM2G029186_P01	0.586965177116587	1.78901362366672	-0.593994700195828	-0.741614684859879	-0.446374715531776	-0.593994700195828	GRMZM2G029186_P01 seq=translation; coord=5:204089494..204100246:-1; parent_transcript=GRMZM2G029186_T01; parent_gene=GRMZM2G029186
6	GRMZM2G029573_P01	0.578366350832418	1.75345988903162	-0.963943918054031	-0.596727187366781	-0.449840495091881	-0.321314639351344	GRMZM2G029573_P01 NP_001132055 hypothetical protein LOC100193467 seq=translation; coord=4:160458983..160465605:1; parent_transcript=GRMZM2G029573_T01; parent_gene=GRMZM2G029573
6	GRMZM2G032910_P01	0.725797895359584	1.71047911645252	-0.730420811890537	-0.730420811890537	-0.439177070440513	-0.536258317590521	GRMZM2G032910_P01 NP_001131436 hypothetical protein LOC100192768 seq=translation; coord=5:24616889..24618887:-1; parent_transcript=GRMZM2G032910_T01; parent_gene=GRMZM2G032910
6	GRMZM2G034152_P01	0.84166193650598	1.48719758953853	-0.617517612536345	0.0885370079680058	-0.711658228603592	-1.08822069287258	GRMZM2G034152_P01 O64411 Polyamine oxidase Precursor (EC 1.5.3.14)(EC 1.5.3.15) seq=translation; coord=10:62249317..62253700:-1; parent_transcript=GRMZM2G034152_T01; parent_gene=GRMZM2G034152
6	GRMZM2G035502_P01	0.431107786327253	1.86424988682056	-0.629184336801937	-0.652487460387194	-0.466062471705139	-0.547623404253538	GRMZM2G035502_P01 NP_001130125 hypothetical protein LOC100191219 seq=translation; coord=6:34430048..34433142:1; parent_transcript=GRMZM2G035502_T01; parent_gene=GRMZM2G035502
6	GRMZM2G036590_P01	1.04873285983731	1.38555217248578	-0.451644078324095	-1.18652257864805	-0.237304515729609	-0.558813859621338	GRMZM2G036590_P01 NP_001137005 hypothetical protein LOC100217168 seq=translation; coord=5:183615085..183618814:-1; parent_transcript=GRMZM2G036590_T01; parent_gene=GRMZM2G036590
6	GRMZM2G038126_P01	1.00471577150585	1.40984309872596	-0.469947699575319	-0.664408816640968	-0.129640744710433	-1.15056160930509	GRMZM2G038126_P01 NP_001150600 26S protease regulatory subunit 6B seq=translation; coord=5:125802058..125817596:1; parent_transcript=GRMZM2G038126_T01; parent_gene=GRMZM2G038126
6	GRMZM2G038636_P01	1.64819755610378	0.838556651351048	-0.57831493196624	-0.549399185367928	-0.780725158154424	-0.57831493196624	GRMZM2G038636_P01 Q10717 Cysteine proteinase 2 Precursor (EC 3.4.22.-) seq=translation; coord=7:121981747..121986892:1; parent_transcript=GRMZM2G038636_T01; parent_gene=GRMZM2G038636
6	GRMZM2G050371_P01	0.339642290305691	1.8680325966813	-0.254731717729268	-0.849105725764227	-0.551918721746748	-0.551918721746748	GRMZM2G050371_P01 NP_001151252 ornithine carbamoyltransferase seq=translation; coord=4:159862612..159866537:1; parent_transcript=GRMZM2G050371_T01; parent_gene=GRMZM2G050371
6	GRMZM2G050570_P01	0.694888672062416	1.71233839879571	-0.698575084115797	-0.853404390357821	-0.38891647163175	-0.466331124752762	GRMZM2G050570_P01 NP_001149770 threonine synthase seq=translation; coord=3:206531676..206533642:1; parent_transcript=GRMZM2G050570_T01; parent_gene=GRMZM2G050570
6	GRMZM2G053652_P01	1.35165842601274	0.933815540219574	-0.775541719843375	-0.889498870514238	-0.908491728959382	0.288058353084682	GRMZM2G053652_P01 NP_001142070 hypothetical protein LOC100274227 seq=translation; coord=9:137069559..137072594:-1; parent_transcript=GRMZM2G053652_T01; parent_gene=GRMZM2G053652
6	GRMZM2G053898_P01	0.0547015961833151	1.96428459021904	-0.780740963707315	-0.303345215198384	-0.467450003748329	-0.467450003748329	GRMZM2G053898_P01 NP_001148344 LOC100281954 seq=translation; coord=8:162019785..162023951:1; parent_transcript=GRMZM2G053898_T01; parent_gene=GRMZM2G053898
6	GRMZM2G055507_P01	0.181403677845851	1.88981299831817	-0.204366168712415	-0.975905861828946	-0.397251091991548	-0.493693553631114	GRMZM2G055507_P01 NP_001146593 hypothetical protein LOC100280189 seq=translation; coord=4:187289565..187295583:1; parent_transcript=GRMZM2G055507_T01; parent_gene=GRMZM2G055507
6	GRMZM2G056068_P02	1.85163456214514	0.252652940255318	-0.474156887876419	-0.245730941892159	-0.328794922250071	-1.05560475038181	GRMZM2G056068_P02 NM_001175449 hypothetical protein LOC100382730 (LOC100382730), mRNA seq=translation; coord=8:90736919..90739870:1; parent_transcript=GRMZM2G056068_T02; parent_gene=GRMZM2G056068
6	GRMZM2G056569_P01	0.0828412842302758	1.59657747789259	0.557295912094583	-1.29533644432795	-0.549764886255467	-0.391613343634031	GRMZM2G056569_P01 C0HIT5 Putative uncharacterized protein seq=translation; coord=7:174582270..174585306:-1; parent_transcript=GRMZM2G056569_T01; parent_gene=GRMZM2G056569
6	GRMZM2G059121_P01	0.618492930247823	1.57150149203046	-0.79658038876276	-0.507789915495294	0.21418626767337	-1.0998103856936	GRMZM2G059121_P01 NP_001150856 LOC100284489 seq=translation; coord=6:151440759..151444649:1; parent_transcript=GRMZM2G059121_T01; parent_gene=GRMZM2G059121
6	GRMZM2G063244_P01	0.712829252161156	1.63171071002515	-0.69055333803112	-0.506777046458322	-0.105810592117672	-1.04139898557919	GRMZM2G063244_P01 NP_001150495 peptidyl-prolyl cis-trans isomerase seq=translation; coord=8:1141430..1145642:1; parent_transcript=GRMZM2G063244_T01; parent_gene=GRMZM2G063244
6	GRMZM2G063851_P01	0.0821271856675661	1.93250296070824	-0.69221485062663	-0.0787750556403188	-0.621820120054431	-0.621820120054431	GRMZM2G063851_P01 NP_001146042 hypothetical protein LOC100279573 seq=translation; coord=5:123629674..123636311:1; parent_transcript=GRMZM2G063851_T01; parent_gene=GRMZM2G063851
6	GRMZM2G064753_P01	0.948174131118156	1.57626400141298	-0.742837058137154	-0.549578636507976	-0.658286498674388	-0.573735939211623	GRMZM2G064753_P01 B6SIM0 Cytochrome c oxidase polypeptide Vb seq=translation; coord=3:224922109..224926422:1; parent_transcript=GRMZM2G064753_T01; parent_gene=GRMZM2G064753
6	GRMZM2G064993_P01	0.136126591789378	1.92604645829651	-0.715388684510134	-0.159297075498208	-0.715388684510134	-0.472098605567416	GRMZM2G064993_P01 NP_001105728 annexin p33 seq=translation; coord=6:112137413..112140985:1; parent_transcript=GRMZM2G064993_T01; parent_gene=GRMZM2G064993
6	GRMZM2G068244_P01	0.498864987601295	1.66288329200432	-1.01435880812263	-0.864699311842246	0.149659496280389	-0.432349655921123	GRMZM2G068244_P01 NM_001155487 NAD-dependent epimerase/dehydratase (LOC100282579), mRNA seq=translation; coord=1:293644603..293647117:-1; parent_transcript=GRMZM2G068244_T01; parent_gene=GRMZM2G068244
6	GRMZM2G069708_P01	1.59994457773781	0.838384319440898	-0.644654078295192	-0.925228910299317	-0.223791830289004	-0.644654078295192	GRMZM2G069708_P01 NP_001142209 hypothetical protein LOC100274377 seq=translation; coord=2:60655289..60659433:-1; parent_transcript=GRMZM2G069708_T01; parent_gene=GRMZM2G069708
6	GRMZM2G070343_P01	1.55833015753656	0.952663375660001	-0.826482796102385	-0.561503579031391	-0.693993187566888	-0.429013970495894	GRMZM2G070343_P01 NP_001145779 hypothetical protein LOC100279286 seq=translation; coord=4:147218569..147222484:-1; parent_transcript=GRMZM2G070343_T01; parent_gene=GRMZM2G070343
6	GRMZM2G073054_P01	0.106707185970592	1.92951699808	-0.578729561558154	-0.721842728624595	-0.631455465214212	-0.104196428653638	GRMZM2G073054_P01 O24421 Starch branching enzyme IIa Fragment (EC 2.4.1.18) seq=translation; coord=2:58586007..58596234:1; parent_transcript=GRMZM2G073054_T01; parent_gene=GRMZM2G073054
6	GRMZM2G074097_P01	0.672907725598025	1.58786858990038	-1.15701400300668	-0.619656035083073	0.0629338160631248	-0.547040093471776	GRMZM2G074097_P01 Q41739 Thiazole biosynthetic enzyme 1-2, chloroplastic Precursor seq=translation; coord=3:218835389..218837093:-1; parent_transcript=GRMZM2G074097_T01; parent_gene=GRMZM2G074097
6	GRMZM2G074857_P01	0.384917780126447	1.83905161615969	-0.513223706835263	-0.384917780126448	-0.363533459008311	-0.962294450316118	GRMZM2G074857_P01 NP_001152446 EMB1374 seq=translation; coord=8:3661794..3663255:1; parent_transcript=GRMZM2G074857_T01; parent_gene=GRMZM2G074857
6	GRMZM2G075719_P01	1.835644843235	0.499536137667228	-0.565739722177343	-0.511573153032704	-0.565739722177343	-0.692128383514835	GRMZM2G075719_P01 NM_001148891 hypothetical protein LOC100274535 (LOC100274535), mRNA seq=translation; coord=7:150418464..150423441:1; parent_transcript=GRMZM2G075719_T01; parent_gene=GRMZM2G075719
6	GRMZM2G078641_P01	1.24421794304915	1.24421794304915	-0.2062185171271	-0.792313250014647	-0.49630580916235	-0.993598309794208	GRMZM2G078641_P01 Q01526 14-3-3-like protein GF14-12 seq=translation; coord=10:123105640..123109630:1; parent_transcript=GRMZM2G078641_T01; parent_gene=GRMZM2G078641
6	GRMZM2G078756_P01	1.80731821693623	0.100806593773335	-1.06566970560383	-0.0720047098380967	-0.00720047098380964	-0.763249924283825	GRMZM2G078756_P01 NP_001146612 hypothetical protein LOC100280209 seq=translation; coord=3:200186518..200190682:1; parent_transcript=GRMZM2G078756_T01; parent_gene=GRMZM2G078756
6	GRMZM2G079908_P01	0.0754099779280683	1.97951192061179	-0.584427328942529	-0.433607373086392	-0.45245986756841	-0.584427328942529	GRMZM2G079908_P01 B4FER8 Acyl-CoA-binding proteinPutative uncharacterized protein ; seq=translation; coord=10:76402669..76405224:1; parent_transcript=GRMZM2G079908_T01; parent_gene=GRMZM2G079908
6	GRMZM2G081652_P01	0.501179944956544	1.7979830525316	-0.551297939452198	-0.908388650233735	-0.551297939452198	-0.288178468350012	GRMZM2G081652_P01 NM_001157485 patellin-1 (LOC100284590), mRNA seq=translation; coord=3:173472565..173475730:-1; parent_transcript=GRMZM2G081652_T01; parent_gene=GRMZM2G081652
6	GRMZM2G081682_P01	0.186593786804577	1.90123939527907	-0.872452030194374	-0.600125962966072	-0.166421485528407	-0.448833703394794	GRMZM2G081682_P01 NP_001132653 hypothetical protein LOC100194128 seq=translation; coord=7:172159343..172164107:-1; parent_transcript=GRMZM2G081682_T01; parent_gene=GRMZM2G081682
6	GRMZM2G086464_P01	-0.00660882094361386	1.87029632704273	-0.0991323141542083	-0.456008645109358	-0.191655807364803	-1.11689073947075	GRMZM2G086464_P01 NP_001140772 hypothetical protein LOC100272847 seq=translation; coord=8:106855731..106858668:-1; parent_transcript=GRMZM2G086464_T01; parent_gene=GRMZM2G086464
6	GRMZM2G087435_P01	1.10810250268763	1.45802960879951	-0.641533027871785	-0.641533027871785	-0.641533027871785	-0.641533027871785	GRMZM2G087435_P01 B6TKN7 Putative uncharacterized protein seq=translation; coord=5:7442570..7443838:1; parent_transcript=GRMZM2G087435_T01; parent_gene=GRMZM2G087435
6	GRMZM2G089308_P01	0.780543216330031	1.56881458331679	-0.517786094001109	-0.0386407532836649	-0.734174312389632	-1.05875663997242	GRMZM2G089308_P01 NP_001141222 hypothetical protein LOC100273309 seq=translation; coord=8:107791201..107796617:1; parent_transcript=GRMZM2G089308_T01; parent_gene=GRMZM2G089308
6	GRMZM2G089713_P01	0.376272830687304	1.85699020488997	-0.903359468006362	-0.482908855578443	-0.391506548528896	-0.455488163463579	GRMZM2G089713_P01 P04712 Sucrose synthase 1 (EC 2.4.1.13)(Sucrose-UDP glucosyltransferase 1)(Shrunken-1) seq=translation; coord=9:11496011..11502772:1; parent_transcript=GRMZM2G089713_T01; parent_gene=GRMZM2G089713
6	GRMZM2G090274_P01	0.199243816496462	1.85960895396698	-0.575593247656448	-0.796975265985851	0.0442764036658804	-0.73056066048703	GRMZM2G090274_P01 NP_001140700 hypothetical protein LOC100272775 seq=translation; coord=2:208530771..208535295:-1; parent_transcript=GRMZM2G090274_T01; parent_gene=GRMZM2G090274
6	GRMZM2G091481_P01	0.62266190470608	1.72686172959068	-0.618847742962092	-0.973564785152998	-0.29845815646708	-0.458652949714586	GRMZM2G091481_P01 P52588 Protein disulfide-isomerase Precursor (PDI)(EC 5.3.4.1) seq=translation; coord=4:14854376..14859167:-1; parent_transcript=GRMZM2G091481_T01; parent_gene=GRMZM2G091481
6	GRMZM2G097040_P01	0.0896125938695472	1.98014925163354	-0.517440461375773	-0.517440461375773	-0.517440461375773	-0.517440461375773	GRMZM2G097040_P01 NP_001140609 hypothetical protein LOC100272681 seq=translation; coord=6:157814627..157816731:-1; parent_transcript=GRMZM2G097040_T01; parent_gene=GRMZM2G097040
6	GRMZM2G099454_P02	1.06375142052323	1.40324655473277	-0.64730405589286	-1.09543763304945	-0.267069505578173	-0.457186780735516	GRMZM2G099454_P02 NP_001130494 hypothetical protein LOC100191592 seq=translation; coord=1:7406938..7408184:1; parent_transcript=GRMZM2G099454_T02; parent_gene=GRMZM2G099454
6	GRMZM2G099628_P01	0.14411123882316	1.39122772863897	-1.0198641516716	-1.26928744963476	0.609701395021062	0.14411123882316	GRMZM2G099628_P01 seq=translation; coord=1:26684241..26696594:-1; parent_transcript=GRMZM2G099628_T01; parent_gene=GRMZM2G099628
6	GRMZM2G099834_P01	1.60922966593026	-0.0146293605993659	-0.0804614832965128	0.336475293785417	-1.4629360599366	-0.387678055883198	GRMZM2G099834_P01 seq=translation; coord=6:38688505..38688957:-1; parent_transcript=GRMZM2G099834_T01; parent_gene=GRMZM2G099834
6	GRMZM2G102499_P03	1.18358087031704	1.31393534765443	-0.204977692624738	-0.771736289743832	-0.562035608809767	-0.958766626793133	GRMZM2G102499_P03 P49106 14-3-3-like protein GF14-6 seq=translation; coord=2:41302953..41306867:-1; parent_transcript=GRMZM2G102499_T03; parent_gene=GRMZM2G102499
6	GRMZM2G105539_P01	0.839198829147724	1.62336822687592	-0.894228260567246	-0.357691304226899	-0.605323745614751	-0.605323745614751	GRMZM2G105539_P01 NP_001151344 arsenical pump-driving ATPase seq=translation; coord=5:206910875..206915210:-1; parent_transcript=GRMZM2G105539_T01; parent_gene=GRMZM2G105539
6	GRMZM2G105791_P01	0.0529847090892536	1.94529574799117	-0.370892963624775	-0.35575447531356	-0.370892963624775	-0.900740054517311	GRMZM2G105791_P01 NP_001106014 starch synthase IIb-2 precursor seq=translation; coord=5:206850855..206855627:-1; parent_transcript=GRMZM2G105791_T01; parent_gene=GRMZM2G105791
6	GRMZM2G107089_P01	0.113100898491244	1.95099049897396	-0.678605390947465	-0.424128369342166	-0.28275224622811	-0.678605390947465	GRMZM2G107089_P01 NP_001149927 prolyl-tRNA synthetase seq=translation; coord=7:7453972..7459323:1; parent_transcript=GRMZM2G107089_T01; parent_gene=GRMZM2G107089
6	GRMZM2G107114_P01	0.886360499644155	1.55316381130306	-0.821306518018896	-0.658671563955748	-0.821306518018896	-0.138239710953676	GRMZM2G107114_P01 NP_001104967 prohibitin2 seq=translation; coord=10:123188947..123190511:-1; parent_transcript=GRMZM2G107114_T01; parent_gene=GRMZM2G107114
6	GRMZM2G107362_P02	0.183743426465466	1.81199286714406	-1.00352179069601	-0.766068747263712	0.0650169047493187	-0.291162660399123	GRMZM2G107362_P02 NP_001142276 hypothetical protein LOC100274445 seq=translation; coord=4:231475847..231481286:1; parent_transcript=GRMZM2G107362_T02; parent_gene=GRMZM2G107362
6	GRMZM2G110504_P01	1.30907635148175	1.26470088193999	-0.632350440969997	-0.599068838813681	-0.554693369271927	-0.787664584366136	GRMZM2G110504_P01 NP_001158925 hypothetical protein LOC100303825 seq=translation; coord=8:6919788..6920686:1; parent_transcript=GRMZM2G110504_T01; parent_gene=GRMZM2G110504
6	GRMZM2G114954_P01	0.737462407524018	1.69833835941858	-0.425078867607678	-0.579293526553719	-0.591156192626492	-0.840272180154713	GRMZM2G114954_P01 O24415 60S acidic ribosomal protein P2B seq=translation; coord=8:98594898..98599276:-1; parent_transcript=GRMZM2G114954_T01; parent_gene=GRMZM2G114954
6	GRMZM2G116282_P02	0.874796404709247	1.60444721760575	-0.608042344080418	-0.655116590073741	-0.360902552615474	-0.855182135545362	GRMZM2G116282_P02 NP_001148933 plasminogen activator inhibitor 1 RNA-binding protein seq=translation; coord=3:202257167..202260653:-1; parent_transcript=GRMZM2G116282_T02; parent_gene=GRMZM2G116282
6	GRMZM2G120302_P01	0.326852637417198	1.84984684155265	-0.111268982950536	-0.8206087492602	-0.695431143440847	-0.549390603318269	GRMZM2G120302_P01 NP_001152650 acylaminoacyl-peptidase1 seq=translation; coord=9:7578400..7585814:1; parent_transcript=GRMZM2G120302_T01; parent_gene=GRMZM2G120302
6	GRMZM2G121186_P01	0.148529820156386	1.89757256218485	-0.25958015298359	-0.567744826579082	-0.25958015298359	-0.959197249794977	GRMZM2G121186_P01 NM_001112124 LOC542588 (si946054f08), mRNA seq=translation; coord=6:161659850..161663090:-1; parent_transcript=GRMZM2G121186_T01; parent_gene=GRMZM2G121186
6	GRMZM2G124886_P01	1.70951791698257	0.659953428416528	-0.628148443914527	-0.485026013655521	-0.294196106643512	-0.962100781185541	GRMZM2G124886_P01 NP_001170061 hypothetical protein LOC100383977 seq=translation; coord=5:157277567..157288178:1; parent_transcript=GRMZM2G124886_T01; parent_gene=GRMZM2G124886
6	GRMZM2G127609_P01	0.847910049403675	1.60028093831116	-0.406041432108802	-0.979276395085934	-0.406041432108802	-0.656831728411297	GRMZM2G127609_P01 NP_001130154 hypothetical protein LOC100191248 seq=translation; coord=9:11079860..11085004:-1; parent_transcript=GRMZM2G127609_T01; parent_gene=GRMZM2G127609
6	GRMZM2G128171_P02	0.762899434739807	1.43825303270619	-0.812925627181761	-0.812925627181761	0.368943169259415	-0.944244382341892	GRMZM2G128171_P02 NP_001105758 protein disulfide isomerase seq=translation; coord=3:64458994..64462315:1; parent_transcript=GRMZM2G128171_T02; parent_gene=GRMZM2G128171
6	GRMZM2G130062_P01	0.350846648587651	1.86547730224654	-0.457812090230228	-0.393632825244682	-0.457812090230228	-0.90706694512905	GRMZM2G130062_P01 NP_001146891 2-isopropylmalate synthase B seq=translation; coord=10:1725712..1731899:-1; parent_transcript=GRMZM2G130062_T01; parent_gene=GRMZM2G130062
6	GRMZM2G133919_P01	0.230947498114039	1.90300738445968	-0.739031993964924	-0.757507793814047	-0.286374897661408	-0.351040197133339	GRMZM2G133919_P01 NP_001141422 hypothetical protein LOC100273532 seq=translation; coord=5:216695478..216702082:-1; parent_transcript=GRMZM2G133919_T01; parent_gene=GRMZM2G133919
6	GRMZM2G134738_P01	1.37738727261087	1.19619625502016	-0.736507932614094	-0.575449250311239	-0.666044759106595	-0.595581585599096	GRMZM2G134738_P01 NP_001144681 hypothetical protein LOC100277708 seq=translation; coord=8:142871869..142875661:-1; parent_transcript=GRMZM2G134738_T01; parent_gene=GRMZM2G134738
6	GRMZM2G136895_P01	0.551894785769262	1.73156989035106	-0.751956645610619	-0.751956645610619	-0.0275947392884631	-0.751956645610619	GRMZM2G136895_P01 NP_001146416 hypothetical protein LOC100279996 seq=translation; coord=10:144683393..144689170:-1; parent_transcript=GRMZM2G136895_T01; parent_gene=GRMZM2G136895
6	GRMZM2G140150_P01	1.19265579856684	1.24240737301459	-1.18712784585043	-0.150636711522348	-0.54864930710433	-0.54864930710433	GRMZM2G140150_P01 NP_001150259 pyruvate dehydrogenase E1 component alpha subunit seq=translation; coord=5:205777032..205781614:-1; parent_transcript=GRMZM2G140150_T01; parent_gene=GRMZM2G140150
6	GRMZM2G140614_P01	0.928461378906804	1.53148268685658	-1.01460728004249	-0.689167209085462	-0.411585972092706	-0.344583604542731	GRMZM2G140614_P01 NP_001147983 glucose-6-phosphate isomerase seq=translation; coord=7:127859191..127864034:-1; parent_transcript=GRMZM2G140614_T01; parent_gene=GRMZM2G140614
6	GRMZM2G140809_P01	0.29607922011306	1.48669565844005	-0.894537218213926	-1.08352395445631	0.692951366222056	-0.497665072104931	GRMZM2G140809_P01 seq=translation; coord=4:168084600..168087331:-1; parent_transcript=GRMZM2G140809_T01; parent_gene=GRMZM2G140809
6	GRMZM2G143354_P01	1.22154280904135	1.24201559355042	-1.07140905597481	-0.395807167175409	-0.784790072847794	-0.211552106593753	GRMZM2G143354_P01 NP_001104961 delta-COP seq=translation; coord=3:137343465..137351109:1; parent_transcript=GRMZM2G143354_T01; parent_gene=GRMZM2G143354
6	GRMZM2G152925_P01	0.775186043017646	1.69015973313683	-0.505777123149218	-0.62777361516511	-0.612524053663124	-0.719270984177029	GRMZM2G152925_P01 NP_001131473 hypothetical protein LOC100192808 seq=translation; coord=1:66948065..66952666:-1; parent_transcript=GRMZM2G152925_T01; parent_gene=GRMZM2G152925
6	GRMZM2G153815_P01	0.220971507561032	1.69978082739255	-0.552428768902579	-1.15585096262693	0.33995616547851	-0.552428768902579	GRMZM2G153815_P01 NP_001151739 heat shock 70 kDa protein seq=translation; coord=5:21697782..21703415:1; parent_transcript=GRMZM2G153815_T01; parent_gene=GRMZM2G153815
6	GRMZM2G153984_P01	0.361378781564045	1.88902544908478	-0.587240520041573	-0.57492078885189	-0.414764283386006	-0.673478638369357	GRMZM2G153984_P01 NP_001148591 2-hydroxy-3-oxopropionate reductase seq=translation; coord=4:120394113..120399917:1; parent_transcript=GRMZM2G153984_T01; parent_gene=GRMZM2G153984
6	GRMZM2G155753_P01	0.325128044381178	1.88574265741083	-0.357640848819295	-0.455179262133649	-0.58523047988612	-0.812820110952944	GRMZM2G155753_P01 NP_001140628 hypothetical protein LOC100272703 seq=translation; coord=1:210841573..210847241:1; parent_transcript=GRMZM2G155753_T01; parent_gene=GRMZM2G155753
6	GRMZM2G157018_P01	0.538834958762872	1.71949039741736	-0.0790781680095684	-0.399068894373868	-0.851469576475119	-0.928708717321674	GRMZM2G157018_P01 NP_001150316 ATP synthase D chain, mitochondrial seq=translation; coord=1:200480447..200483616:-1; parent_transcript=GRMZM2G157018_T01; parent_gene=GRMZM2G157018
6	GRMZM2G157462_P01	0.612178292281849	1.76451390128298	-0.564164308573469	-0.348101381885758	-0.7322132515528	-0.7322132515528	GRMZM2G157462_P01 NP_001152484 dynamin-2A seq=translation; coord=6:115289930..115298874:1; parent_transcript=GRMZM2G157462_T01; parent_gene=GRMZM2G157462
6	GRMZM2G157470_P01	1.49887918130106	1.05592682623	-0.662191399500169	-0.662191399500169	-0.662191399500169	-0.56823180903055	GRMZM2G157470_P01 NP_001105291 hypothetical protein LOC542208 seq=translation; coord=1:250061761..250067450:1; parent_transcript=GRMZM2G157470_T01; parent_gene=GRMZM2G157470
6	GRMZM2G163233_P04	1.97872712876973	-0.266302288198993	-0.286527778441955	-0.428106210142685	-0.144949346741224	-0.852841505244876	GRMZM2G163233_P04 NP_001168213 hypothetical protein LOC100381970 seq=translation; coord=2:204470341..204477531:1; parent_transcript=GRMZM2G163233_T04; parent_gene=GRMZM2G163233
6	GRMZM2G163421_P01	0.742014386481393	1.63072259600997	-0.454323587884	-0.830315522684552	-0.932858777630158	-0.155239094292652	GRMZM2G163421_P01 NP_001105755 protein disulfide isomerase seq=translation; coord=2:220539596..220543690:1; parent_transcript=GRMZM2G163421_T01; parent_gene=GRMZM2G163421
6	GRMZM2G164352_P01	0.560860785885204	1.49165102629044	0.310263413468411	-0.226730955996146	-1.19332082103235	-0.942723448615556	GRMZM2G164352_P01 NP_001105839 LOC732740 seq=translation; coord=6:64516739..64523534:1; parent_transcript=GRMZM2G164352_T01; parent_gene=GRMZM2G164352
6	GRMZM2G165817_P01	0.710123335540613	1.6117737117872	-1.14621567437883	-0.368321232126874	-0.651191938400313	-0.156168202421795	GRMZM2G165817_P01 NP_001169629 hypothetical protein LOC100383510 seq=translation; coord=4:233024312..233031203:1; parent_transcript=GRMZM2G165817_T01; parent_gene=GRMZM2G165817
6	GRMZM2G165998_P01	0.970002772471431	1.56575250674522	-0.633938819804164	-0.633938819804164	-0.633938819804164	-0.633938819804164	GRMZM2G165998_P01 B6SKN3 1,2-dihydroxy-3-keto-5-methylthiopentene dioxygenase 2Putative uncharacterized protein ; seq=translation; coord=1:12514731..12519380:1; parent_transcript=GRMZM2G165998_T01; parent_gene=GRMZM2G165998
6	GRMZM2G169384_P01	0.0720450624293611	1.97403471056449	-0.68442809307893	-0.446679387062039	-0.381838830875614	-0.533133461977272	GRMZM2G169384_P01 NP_001149362 DAG protein seq=translation; coord=9:150809669..150813518:1; parent_transcript=GRMZM2G169384_T01; parent_gene=GRMZM2G169384
6	GRMZM2G171111_P02	0.038200368807241	1.98641917797653	-0.563455439906804	-0.534805163301374	-0.362903503668789	-0.563455439906804	GRMZM2G171111_P02 NP_001131777 hypothetical protein LOC100193148 seq=translation; coord=1:194210583..194219751:1; parent_transcript=GRMZM2G171111_T02; parent_gene=GRMZM2G171111
6	GRMZM2G176707_P01	0.04282932157494	1.89305601361235	-0.137053829039808	-0.505385994584291	-0.25697592944964	-1.03646958211355	GRMZM2G176707_P01 NP_001146414 hypothetical protein LOC100279994 seq=translation; coord=8:135950853..135955026:1; parent_transcript=GRMZM2G176707_T01; parent_gene=GRMZM2G176707
6	GRMZM2G179797_P03	0.159420631535997	1.70807819502854	-0.318841263071994	-1.38923693195654	0	-0.159420631535997	GRMZM2G179797_P03 NP_001140677 hypothetical protein LOC100272752 seq=translation; coord=6:162549838..162551898:1; parent_transcript=GRMZM2G179797_T03; parent_gene=GRMZM2G179797
6	GRMZM2G300801_P01	0.690250241684572	1.66745844901329	-0.286957965644148	-1.06252003495266	-0.395536655347339	-0.612694034753721	GRMZM2G300801_P01 NP_001151184 phosphoserine aminotransferase 1 seq=translation; coord=1:12140829..12142573:1; parent_transcript=GRMZM2G300801_T01; parent_gene=GRMZM2G300801
6	GRMZM2G315121_P01	0.71398571513514	1.72576446723619	-0.717573583050392	-0.51306511188103	-0.56688313060981	-0.642228356830101	GRMZM2G315121_P01 NP_001132582 hypothetical protein LOC100194053 seq=translation; coord=5:189389316..189401977:1; parent_transcript=GRMZM2G315121_T01; parent_gene=GRMZM2G315121
6	GRMZM2G316665_P01	0.567056900742807	1.17396104315943	-0.20536655324199	-0.738706557183873	0.695794143073607	-1.49273897654998	GRMZM2G316665_P01 seq=translation; coord=10:26715637..26718335:-1; parent_transcript=GRMZM2G316665_T01; parent_gene=GRMZM2G316665
6	GRMZM2G333795_P01	0.809809361649672	1.5378464424813	-0.741226158382925	-1.1210715918603	-0.076496649797526	-0.408861404090225	GRMZM2G333795_P01 seq=translation; coord=1:74619196..74621260:1; parent_transcript=GRMZM2G333795_T01; parent_gene=GRMZM2G333795
6	GRMZM2G361693_P01	1.02068097694929	1.43434903809173	-1.11960160026596	-0.292265477981074	-0.427157237049263	-0.616005699744726	GRMZM2G361693_P01 B4FGJ4 Putative uncharacterized protein seq=translation; coord=4:182736035..182740799:1; parent_transcript=GRMZM2G361693_T01; parent_gene=GRMZM2G361693
6	GRMZM2G368902_P01	0.390757903733779	1.785615230986	-0.232476221208704	-1.06345505446535	-0.232476221208704	-0.647965637837025	GRMZM2G368902_P01 seq=translation; coord=10:63613518..63620810:1; parent_transcript=GRMZM2G368902_T01; parent_gene=GRMZM2G368902
6	GRMZM2G382077_P01	0.548122394427311	1.62521880269059	-0.658225582827557	-0.0981354505306538	-0.155580592304695	-1.26139957145499	GRMZM2G382077_P01 NP_001150190 PP2Ac-4 - Phosphatase 2A isoform 4 belonging to family 2 seq=translation; coord=1:242151150..242169299:-1; parent_transcript=GRMZM2G382077_T01; parent_gene=GRMZM2G382077
6	GRMZM2G424857_P01	0.804854418469671	1.56043203580854	-1.03481282374672	-0.717251216459366	-0.0383264008795081	-0.574896013192622	GRMZM2G424857_P01 NP_001141925 hypothetical protein LOC100274074 seq=translation; coord=8:173066444..173072416:1; parent_transcript=GRMZM2G424857_T01; parent_gene=GRMZM2G424857
6	GRMZM2G436199_P01	0.526954894591452	1.75085013364257	-0.66294325448602	-0.288975264775957	-0.305973809762778	-1.01991269920926	GRMZM2G436199_P01 NP_001145177 hypothetical protein LOC100278417 seq=translation; coord=2:1717982..1719190:-1; parent_transcript=GRMZM2G436199_T01; parent_gene=GRMZM2G436199
6	GRMZM2G439201_P02	0.684978199737871	1.66417522352422	-0.183886765030301	-0.542465956839388	-0.570048971593933	-1.05275172979847	GRMZM2G439201_P02 NM_001153476 elongation factor 1-beta (LOC100280557), mRNA seq=translation; coord=7:171631430..171634129:1; parent_transcript=GRMZM2G439201_T02; parent_gene=GRMZM2G439201
6	GRMZM2G443985_P02	0.150094351730289	1.39225450398096	-0.719417754845179	-1.34049783097051	0.80222843166189	-0.284661701557445	GRMZM2G443985_P02 NP_001151911 6-phosphofructokinase seq=translation; coord=9:19155187..19164082:1; parent_transcript=GRMZM2G443985_T02; parent_gene=GRMZM2G443985
6	GRMZM2G448142_P02	0.350115609205451	1.64744321540859	0.084136309188907	-0.958068294957551	-0.0108562979598586	-1.11277054088554	GRMZM2G448142_P02 P06670 NAD(P)H-quinone oxidoreductase subunit K, chloroplastic (EC 1.6.5.-)(NAD(P)H dehydrogenase subunit K)(NADH-plastoquinone oxidoreductase subunit K) seq=translation; coord=1:203904004..203910810:-1; parent_transcript=GRMZM2G448142_T02; parent_gene=GRMZM2G448142
6	GRMZM2G455085_P01	0.0659420842655234	1.9650741111126	-0.709536826697032	-0.567101924683502	-0.487971423564873	-0.266406020432715	GRMZM2G455085_P01 seq=translation; coord=7:149168833..149173671:1; parent_transcript=GRMZM2G455085_T01; parent_gene=GRMZM2G455085
6	GRMZM2G464137_P02	0.900730834554347	1.58418936007099	-0.339619822864754	-0.84588539732153	-0.605409249454561	-0.694005724984497	GRMZM2G464137_P02 NP_001149389 LOC100283015 seq=translation; coord=10:147402071..147405536:-1; parent_transcript=GRMZM2G464137_T02; parent_gene=GRMZM2G464137
6	GRMZM2G469380_P02	0.687700135642433	1.71615259074733	-0.353143312897465	-0.563790201292444	-0.873565037167414	-0.61335417503244	GRMZM2G469380_P02 NP_001142934 hypothetical protein LOC100275372 seq=translation; coord=7:173553684..173555507:-1; parent_transcript=GRMZM2G469380_T02; parent_gene=GRMZM2G469380
6	GRMZM2G477236_P01	1.6970934017687	0.658800121974611	-0.725590917750838	-0.944178976654856	-0.47057151569615	-0.215552113641462	GRMZM2G477236_P01 NP_001167647 hypothetical protein LOC100381272 seq=translation; coord=5:73130941..73133246:1; parent_transcript=GRMZM2G477236_T01; parent_gene=GRMZM2G477236
6	GRMZM2G537291_P01	0.339289930615541	1.80621992474744	-0.289394352583844	-1.06776536987832	-0.18461363871728	-0.603736494183536	GRMZM2G537291_P01 NP_001147962 LOC100281571 seq=translation; coord=2:146194741..146200435:-1; parent_transcript=GRMZM2G537291_T01; parent_gene=GRMZM2G537291
6	GRMZM2G701082_P04	0.34370722949549	1.8684510028957	-0.500935004690236	-0.325424930054241	-0.500935004690236	-0.884863292956475	GRMZM2G701082_P04 NP_001130443 hypothetical protein LOC100191540 seq=translation; coord=6:113557759..113560731:-1; parent_transcript=GRMZM2G701082_T04; parent_gene=GRMZM2G701082
6	GRMZM5G800734_P02	0.63182952155499	1.76775407655277	-0.517780871454811	-0.750440117659176	-0.517780871454811	-0.613581737538961	GRMZM5G800734_P02 B6TNC0 Ankyrin repeat domain-containing protein 2Putative uncharacterized protein ; seq=translation; coord=7:138591141..138594806:1; parent_transcript=GRMZM5G800734_T02; parent_gene=GRMZM5G800734
6	GRMZM5G813217_P01	0.995531464677426	1.4909602686953	-0.705752352893386	-0.303800681709073	-0.509450373942907	-0.967488324827356	GRMZM5G813217_P01 NP_001146412 hypothetical protein LOC100279992 seq=translation; coord=7:129966857..129971449:-1; parent_transcript=GRMZM5G813217_T01; parent_gene=GRMZM5G813217
6	GRMZM5G821637_P05	0.335035523182029	1.84011818116899	-0.74738693632914	-0.221638884566572	-0.314417952524672	-0.891709930930629	GRMZM5G821637_P05 NP_001140813 hypothetical protein LOC100272888 seq=translation; coord=1:298687651..298689984:1; parent_transcript=GRMZM5G821637_T05; parent_gene=GRMZM5G821637
6	GRMZM5G840002_P01	0.336173897490134	1.87435086730111	-0.781181071146139	-0.67960334672466	-0.273292449038742	-0.476447897881701	GRMZM5G840002_P01 NP_001152605 3-isopropylmalate dehydratase small subunit 2 seq=translation; coord=5:191366452..191369776:1; parent_transcript=GRMZM5G840002_T01; parent_gene=GRMZM5G840002
6	GRMZM5G856027_P02	0.646377248258978	1.69904876685217	-0.646377248258978	-0.664845169637806	-0.904928147562569	-0.129275449651796	GRMZM5G856027_P02 YP_588347 NADH dehydrogenase subunit 7 seq=translation; coord=Mt:237577..243574:-1; parent_transcript=GRMZM5G856027_T02; parent_gene=GRMZM5G856027
6	GRMZM5G878823_P02	0.0713492308873059	1.96087369024768	-0.755317720082858	-0.282936605242765	-0.445317613469047	-0.548650982340317	GRMZM5G878823_P02 NP_001131649 hypothetical protein LOC100193009 seq=translation; coord=6:4837403..4844246:1; parent_transcript=GRMZM5G878823_T02; parent_gene=GRMZM5G878823
6	GRMZM5G888263_P01	0.245700260835535	1.82520193763541	-0.638820678172392	-1.03896110296169	-0.34398036516975	-0.0491400521671072	GRMZM5G888263_P01 seq=translation; coord=9:139980251..139983891:-1; parent_transcript=GRMZM5G888263_T01; parent_gene=GRMZM5G888263
